# Supplementary material for: 4-Formyl-2-nitro­phenyl 3-nitro-2-methyl­benzoate
Source: Acta Crystallogr Sect E Struct Rep Online. 2013 Dec 7;70(Pt 1):o17. doi: 10.1107/S1600536813032583 (PMC3914067; doi:10.1107/S1600536813032583)
Supplement: Supplementary file 1 [file e-70-00o17-sup1.cif]

##############################################################################
#                                                                            #
# This CIF contains the data in a paper accepted for publication in          #
# Acta Crystallographica Section E. It conforms to the requirements of       #
# Notes for Authors for Acta Crystallographica Section E, and has been       #
# peer reviewed under the auspices of the IUCr Commission on Journals.       #
#                                                                            #
# Full details of the Crystallographic Information File format               #
# are given in the paper "The Crystallographic Information File (CIF):       #
# a New Standard Archive File for Crystallography" by S. R. Hall, F. H.      #
# Allen and I. D. Brown [Acta Cryst. (1991), A47, 655-685].                  #
#                                                                            #
# The current version of the core CIF dictionary is obtainable from          #
# ftp://ftp.iucr.org/pub/cif_core.dic.                                       #
#                                                                            #
# Software is freely available for graphical display of the structure(s)     #
# in this CIF. For information consult the CIF software page                 #
# http://www.iucr.org/resources/cif/software.                                #
#                                                                            #
# This file may be used for bona fide research purposes within the           #
# scientific community so long as proper attribution is given to the journal # 
# article from which it was obtained.                                        #
#                                                                            #
##############################################################################
data_I
_database_code_depnum_ccdc_archive 'CCDC 974567'
_audit_creation_method     SHELXL-97
_chemical_name_systematic
;
4-Formyl-2-nitrophenyl 3-nitro-2-methylbenzoate
;
_chemical_name_common     ?
_chemical_formula_moiety     'C15 H10 N2 O7'
_chemical_formula_sum     'C15 H10 N2 O7'
_chemical_formula_iupac     'C15 H10 N2 O7'
_chemical_formula_weight     330.25
_chemical_melting_point     398.0(10)
_symmetry_cell_setting     monoclinic
_symmetry_space_group_name_H-M     'P 21/c'
_symmetry_space_group_name_Hall     '-P 2ybc'
loop_
    _symmetry_equiv_pos_as_xyz
    'x, y, z'
    '-x, y+1/2, -z+1/2'
    '-x, -y, -z'
    'x, -y-1/2, z-1/2'
_cell_length_a     12.7162(5)
_cell_length_b     8.0719(2)
_cell_length_c     14.1156(5)
_cell_angle_alpha     90.00
_cell_angle_beta     110.877(4)
_cell_angle_gamma     90.00
_cell_volume     1353.76(8)
_cell_formula_units_Z     4
_cell_measurement_reflns_used     6641
_cell_measurement_theta_min     2.96
_cell_measurement_theta_max     29.47
_cell_measurement_temperature     123
_exptl_crystal_description     block
_exptl_crystal_colour     pale-yellow
_exptl_crystal_size_max     0.35
_exptl_crystal_size_mid     0.30
_exptl_crystal_size_min     0.20
_exptl_crystal_density_diffrn     1.620
_exptl_crystal_density_meas     ?
_exptl_crystal_density_method     'not measured'
_exptl_crystal_F_000     680
_exptl_absorpt_coefficient_mu     0.132
_exptl_absorpt_correction_type     none
_exptl_absorpt_process_details     ?
_exptl_absorpt_correction_T_min     ?
_exptl_absorpt_correction_T_max     ?
_diffrn_ambient_temperature     123
_diffrn_radiation_type     MoK\a
_diffrn_radiation_wavelength     0.71073
_diffrn_radiation_source     'fine-focus sealed tube'
_diffrn_radiation_monochromator     graphite
_diffrn_measurement_device_type     'Oxford Diffraction Xcalibur E'
_diffrn_measurement_method     '\w scans'
_diffrn_detector_area_resol_mean     ?
_diffrn_reflns_number     6641
_diffrn_reflns_av_R_equivalents     0.0198
_diffrn_reflns_av_sigmaI/netI     0.0355
_diffrn_reflns_theta_min     2.96
_diffrn_reflns_theta_max     29.47
_diffrn_reflns_theta_full     27.00
_diffrn_measured_fraction_theta_max     0.881
_diffrn_measured_fraction_theta_full     0.997
_diffrn_reflns_limit_h_min     -17
_diffrn_reflns_limit_h_max     11
_diffrn_reflns_limit_k_min     -11
_diffrn_reflns_limit_k_max     10
_diffrn_reflns_limit_l_min     -17
_diffrn_reflns_limit_l_max     19
_diffrn_standards_number     0
_diffrn_standards_interval_count     ?
_diffrn_standards_interval_time     120
_diffrn_standards_decay_%     0
_refine_special_details
;
Refinement of <i>F</i>^2^ against ALL reflections. The weighted <i>R</i>-factor
<i>wR</i> and goodness of fit <i>S</i> are based on <i>F</i>^2^, conventional
<i>R</i>-factors <i>R</i> are based on <i>F</i>, with <i>F</i> set to zero for
negative <i>F</i>^2^. The threshold expression of <i>F</i>^2^ >
\s(<i>F</i>^2^) is used only for calculating <i>R</i>-factors(gt) <i>etc</i>.
and is not relevant to the choice of reflections for refinement.
<i>R</i>-factors based on <i>F</i>^2^ are statistically about twice as large
as those based on <i>F</i>, and <i>R</i>- factors based on ALL data will be
even larger.
;
_reflns_number_total     3319
_reflns_number_gt     2706
_reflns_threshold_expression     'I>2\s(I)'
_refine_ls_structure_factor_coef     Fsqd
_refine_ls_matrix_type     full
_refine_ls_R_factor_all     0.0531
_refine_ls_R_factor_gt     0.0402
_refine_ls_wR_factor_gt     0.0883
_refine_ls_wR_factor_ref     0.0976
_refine_ls_goodness_of_fit_ref     1.039
_refine_ls_restrained_S_all     1.039
_refine_ls_number_reflns     3319
_refine_ls_number_parameters     222
_refine_ls_number_restraints     0
_refine_ls_hydrogen_treatment     mixed
_refine_ls_weighting_scheme     calc
_refine_ls_weighting_details
         'calc w=1/[\s^2^(Fo^2^)+(0.0356P)^2^+0.5883P] where P=(Fo^2^+2Fc^2^)/3'
_atom_sites_solution_hydrogens     geom
_atom_sites_solution_primary     direct
_atom_sites_solution_secondary     difmap
_refine_ls_shift/su_max     0.000
_refine_ls_shift/su_mean     0.000
_refine_diff_density_max     0.324
_refine_diff_density_min     -0.332
_refine_ls_extinction_method     none
_refine_ls_extinction_coef     ?
loop_
    _atom_type_symbol
    _atom_type_description
    _atom_type_scat_dispersion_real
    _atom_type_scat_dispersion_imag
    _atom_type_scat_source
    'O' 'O' 0.0106 0.0060
                         'International Tables Vol C Tables 4.2.6.8 and 6.1.1.4'
    'N' 'N' 0.0061 0.0033
                         'International Tables Vol C Tables 4.2.6.8 and 6.1.1.4'
    'C' 'C' 0.0033 0.0016
                         'International Tables Vol C Tables 4.2.6.8 and 6.1.1.4'
    'H' 'H' 0.0000 0.0000
                         'International Tables Vol C Tables 4.2.6.8 and 6.1.1.4'
_computing_data_collection
;
CrysAlisPro (Oxford Diffraction, 2010)
;
_computing_cell_refinement     'CrysAlis PRO (Oxford Diffraction, 2010)'
_computing_data_reduction     'CrysAlis PRO (Oxford Diffraction, 2010)'
_computing_structure_solution     'SHELXS97 (Sheldrick, 2008)'
_computing_structure_refinement     'SHELXL97 (Sheldrick, 2008)'
_computing_molecular_graphics
 'ORTEP-3 for Windows (Farrugia, 2012) and Mercury (Macrae <i>et al.</i>, 2006)'
_computing_publication_material     'WinGX (Farrugia, 2012)'
loop_
    _atom_site_type_symbol
    _atom_site_label
    _atom_site_fract_x
    _atom_site_fract_y
    _atom_site_fract_z
    _atom_site_U_iso_or_equiv
    _atom_site_adp_type
    _atom_site_calc_flag
    _atom_site_refinement_flags
    _atom_site_occupancy
    _atom_site_symmetry_multiplicity
    _atom_site_disorder_assembly
    _atom_site_disorder_group
    O O1 -0.02565(8) 0.82147(13) 0.96445(8) 0.0165(2) Uani d . 1 1 . .
    O O2 -0.00317(8) 0.97501(13) 0.83848(7) 0.0149(2) Uani d . 1 1 . .
    O O3 -0.14515(10) 0.70025(14) 0.76210(9) 0.0245(3) Uani d . 1 1 . .
    O O4 -0.27370(10) 0.70420(14) 0.83088(10) 0.0283(3) Uani d . 1 1 . .
    O O5 -0.44451(10) 1.42910(14) 0.70371(9) 0.0253(3) Uani d . 1 1 . .
    O O6 0.32188(10) 0.37636(14) 0.95119(9) 0.0256(3) Uani d . 1 1 . .
    O O7 0.45585(9) 0.47549(15) 1.08175(8) 0.0246(3) Uani d . 1 1 . .
    N N1 -0.20884(10) 0.77299(16) 0.79668(10) 0.0187(3) Uani d . 1 1 . .
    N N2 0.36621(10) 0.48942(16) 1.01005(9) 0.0176(3) Uani d . 1 1 . .
    C C1 0.15564(12) 0.83319(18) 0.94637(10) 0.0137(3) Uani d . 1 1 . .
    C C2 0.22771(12) 0.96879(18) 0.95875(11) 0.0164(3) Uani d . 1 1 . .
    H H2 0.1973 1.0774 0.9445 0.020 Uiso calc R 1 1 . .
    C C3 0.34317(13) 0.94602(19) 0.99163(11) 0.0186(3) Uani d . 1 1 . .
    H H3 0.3921 1.0386 1.0017 0.022 Uiso calc R 1 1 . .
    C C4 0.38658(12) 0.78678(19) 1.00971(11) 0.0178(3) Uani d . 1 1 . .
    H H4 0.4656 0.7689 1.0333 0.021 Uiso calc R 1 1 . .
    C C5 0.31330(12) 0.65466(18) 0.99296(11) 0.0150(3) Uani d . 1 1 . .
    C C6 0.19555(12) 0.66950(18) 0.96223(10) 0.0136(3) Uani d . 1 1 . .
    C C7 0.03361(12) 0.87005(17) 0.92016(10) 0.0136(3) Uani d . 1 1 . .
    C C8 -0.11021(12) 1.04391(18) 0.81185(10) 0.0131(3) Uani d . 1 1 . .
    C C9 -0.20853(12) 0.95402(18) 0.79489(10) 0.0142(3) Uani d . 1 1 . .
    C C10 -0.31127(12) 1.03321(18) 0.77283(10) 0.0149(3) Uani d . 1 1 . .
    H H10 -0.3771 0.9713 0.7660 0.018 Uiso calc R 1 1 . .
    C C11 -0.31668(12) 1.20438(18) 0.76078(10) 0.0149(3) Uani d . 1 1 . .
    C C12 -0.21895(12) 1.29445(18) 0.77370(11) 0.0159(3) Uani d . 1 1 . .
    H H12 -0.2231 1.4110 0.7638 0.019 Uiso calc R 1 1 . .
    C C13 -0.11619(12) 1.21503(18) 0.80080(11) 0.0154(3) Uani d . 1 1 . .
    H H13 -0.0495 1.2775 0.8119 0.018 Uiso calc R 1 1 . .
    C C14 -0.42791(13) 1.2872(2) 0.73352(11) 0.0182(3) Uani d . 1 1 . .
    H H14 -0.4883(14) 1.218(2) 0.7426(12) 0.016(4) Uiso d . 1 1 . .
    C C15 0.11801(13) 0.52338(19) 0.94709(12) 0.0192(3) Uani d . 1 1 . .
    H H15A 0.0404 0.5625 0.9296 0.029 Uiso calc R 1 1 . .
    H H15B 0.1396 0.4583 1.0097 0.029 Uiso calc R 1 1 . .
    H H15C 0.1234 0.4540 0.8920 0.029 Uiso calc R 1 1 . .
loop_
    _atom_site_aniso_label
    _atom_site_aniso_U_11
    _atom_site_aniso_U_22
    _atom_site_aniso_U_33
    _atom_site_aniso_U_12
    _atom_site_aniso_U_13
    _atom_site_aniso_U_23
    O1 0.0153(5) 0.0170(5) 0.0176(5) 0.0003(4) 0.0063(4) 0.0016(4)
    O2 0.0115(5) 0.0170(5) 0.0163(5) 0.0026(4) 0.0049(4) 0.0043(4)
    O3 0.0241(6) 0.0169(6) 0.0302(6) 0.0036(5) 0.0069(5) -0.0063(5)
    O4 0.0231(6) 0.0180(6) 0.0434(7) -0.0044(5) 0.0113(5) 0.0059(5)
    O5 0.0229(6) 0.0217(6) 0.0284(6) 0.0090(5) 0.0058(5) 0.0012(5)
    O6 0.0252(6) 0.0184(6) 0.0321(6) 0.0025(5) 0.0090(5) -0.0027(5)
    O7 0.0176(6) 0.0309(7) 0.0229(6) 0.0082(5) 0.0041(5) 0.0080(5)
    N1 0.0156(6) 0.0138(6) 0.0220(7) -0.0015(5) 0.0009(5) -0.0005(5)
    N2 0.0155(6) 0.0202(7) 0.0188(6) 0.0041(5) 0.0082(5) 0.0040(5)
    C1 0.0130(7) 0.0165(7) 0.0119(6) 0.0006(6) 0.0048(5) -0.0002(5)
    C2 0.0177(7) 0.0148(7) 0.0172(7) 0.0006(6) 0.0070(6) 0.0001(6)
    C3 0.0160(7) 0.0184(8) 0.0210(7) -0.0037(6) 0.0063(6) -0.0015(6)
    C4 0.0124(7) 0.0224(8) 0.0186(7) 0.0005(6) 0.0054(6) -0.0004(6)
    C5 0.0153(7) 0.0163(7) 0.0136(7) 0.0037(6) 0.0055(5) 0.0022(6)
    C6 0.0127(7) 0.0164(7) 0.0118(6) 0.0000(6) 0.0045(5) 0.0004(5)
    C7 0.0132(7) 0.0115(7) 0.0145(7) 0.0009(5) 0.0031(5) -0.0010(5)
    C8 0.0117(7) 0.0158(7) 0.0117(6) 0.0026(5) 0.0043(5) 0.0009(5)
    C9 0.0161(7) 0.0103(7) 0.0153(7) -0.0009(5) 0.0045(5) -0.0001(5)
    C10 0.0126(7) 0.0166(7) 0.0148(7) -0.0013(6) 0.0041(5) 0.0000(6)
    C11 0.0151(7) 0.0163(7) 0.0120(7) 0.0022(6) 0.0032(5) -0.0011(5)
    C12 0.0187(7) 0.0123(7) 0.0156(7) 0.0016(6) 0.0047(6) 0.0005(5)
    C13 0.0151(7) 0.0152(7) 0.0151(7) -0.0026(6) 0.0045(5) 0.0004(5)
    C14 0.0161(7) 0.0204(8) 0.0164(7) 0.0026(6) 0.0038(6) -0.0037(6)
    C15 0.0162(7) 0.0152(8) 0.0263(8) -0.0004(6) 0.0078(6) 0.0022(6)
_geom_special_details
;
 All esds (except the esd in the dihedral angle between two l.s. planes)
 are estimated using the full covariance matrix.  The cell esds are taken
 into account individually in the estimation of esds in distances, angles
 and torsion angles; correlations between esds in cell parameters are only
 used when they are defined by crystal symmetry.  An approximate (isotropic)
 treatment of cell esds is used for estimating esds involving l.s. planes.
;
loop_
    _geom_bond_atom_site_label_1
    _geom_bond_atom_site_label_2
    _geom_bond_site_symmetry_2
    _geom_bond_distance
    _geom_bond_publ_flag
    O1 C7 . 1.2034(17) ?
    O2 C7 . 1.3717(17) ?
    O2 C8 . 1.3923(16) ?
    O3 N1 . 1.2333(16) ?
    O4 N1 . 1.2269(16) ?
    O5 C14 . 1.2123(19) ?
    O6 N2 . 1.2276(17) ?
    O7 N2 . 1.2305(16) ?
    N1 C9 . 1.4615(19) ?
    N2 C5 . 1.4745(19) ?
    C1 C2 . 1.398(2) ?
    C1 C6 . 1.405(2) ?
    C1 C7 . 1.4913(19) ?
    C2 C3 . 1.385(2) ?
    C2 H2 . 0.9500 ?
    C3 C4 . 1.386(2) ?
    C3 H3 . 0.9500 ?
    C4 C5 . 1.380(2) ?
    C4 H4 . 0.9500 ?
    C5 C6 . 1.408(2) ?
    C6 C15 . 1.503(2) ?
    C8 C13 . 1.389(2) ?
    C8 C9 . 1.391(2) ?
    C9 C10 . 1.387(2) ?
    C10 C11 . 1.391(2) ?
    C10 H10 . 0.9500 ?
    C11 C12 . 1.395(2) ?
    C11 C14 . 1.486(2) ?
    C12 C13 . 1.381(2) ?
    C12 H12 . 0.9500 ?
    C13 H13 . 0.9500 ?
    C14 H14 . 0.992(17) ?
    C15 H15A . 0.9800 ?
    C15 H15B . 0.9800 ?
    C15 H15C . 0.9800 ?
loop_
    _geom_angle_atom_site_label_1
    _geom_angle_atom_site_label_2
    _geom_angle_atom_site_label_3
    _geom_angle_site_symmetry_1
    _geom_angle_site_symmetry_3
    _geom_angle
    _geom_angle_publ_flag
    C7 O2 C8 . . 118.77(11) ?
    O4 N1 O3 . . 124.66(13) ?
    O4 N1 C9 . . 117.76(13) ?
    O3 N1 C9 . . 117.57(12) ?
    O6 N2 O7 . . 123.78(13) ?
    O6 N2 C5 . . 119.28(12) ?
    O7 N2 C5 . . 116.88(13) ?
    C2 C1 C6 . . 122.21(13) ?
    C2 C1 C7 . . 116.91(13) ?
    C6 C1 C7 . . 120.81(13) ?
    C3 C2 C1 . . 120.48(14) ?
    C3 C2 H2 . . 119.8 ?
    C1 C2 H2 . . 119.8 ?
    C2 C3 C4 . . 119.32(14) ?
    C2 C3 H3 . . 120.3 ?
    C4 C3 H3 . . 120.3 ?
    C5 C4 C3 . . 118.99(14) ?
    C5 C4 H4 . . 120.5 ?
    C3 C4 H4 . . 120.5 ?
    C4 C5 C6 . . 124.48(14) ?
    C4 C5 N2 . . 115.48(13) ?
    C6 C5 N2 . . 120.04(13) ?
    C1 C6 C5 . . 114.42(13) ?
    C1 C6 C15 . . 122.28(13) ?
    C5 C6 C15 . . 123.30(13) ?
    O1 C7 O2 . . 123.29(13) ?
    O1 C7 C1 . . 126.50(13) ?
    O2 C7 C1 . . 110.16(12) ?
    C13 C8 C9 . . 119.32(13) ?
    C13 C8 O2 . . 115.89(13) ?
    C9 C8 O2 . . 124.79(13) ?
    C10 C9 C8 . . 121.03(13) ?
    C10 C9 N1 . . 117.17(13) ?
    C8 C9 N1 . . 121.78(13) ?
    C9 C10 C11 . . 119.15(14) ?
    C9 C10 H10 . . 120.4 ?
    C11 C10 H10 . . 120.4 ?
    C10 C11 C12 . . 119.93(14) ?
    C10 C11 C14 . . 118.67(14) ?
    C12 C11 C14 . . 121.39(14) ?
    C13 C12 C11 . . 120.34(14) ?
    C13 C12 H12 . . 119.8 ?
    C11 C12 H12 . . 119.8 ?
    C12 C13 C8 . . 120.07(14) ?
    C12 C13 H13 . . 120.0 ?
    C8 C13 H13 . . 120.0 ?
    O5 C14 C11 . . 123.16(15) ?
    O5 C14 H14 . . 121.8(10) ?
    C11 C14 H14 . . 115.0(10) ?
    C6 C15 H15A . . 109.5 ?
    C6 C15 H15B . . 109.5 ?
    H15A C15 H15B . . 109.5 ?
    C6 C15 H15C . . 109.5 ?
    H15A C15 H15C . . 109.5 ?
    H15B C15 H15C . . 109.5 ?
loop_
    _geom_torsion_atom_site_label_1
    _geom_torsion_atom_site_label_2
    _geom_torsion_atom_site_label_3
    _geom_torsion_atom_site_label_4
    _geom_torsion_site_symmetry_1
    _geom_torsion_site_symmetry_2
    _geom_torsion_site_symmetry_3
    _geom_torsion_site_symmetry_4
    _geom_torsion
    _geom_torsion_publ_flag
    C6 C1 C2 C3 . . . . -2.7(2) ?
    C7 C1 C2 C3 . . . . 174.41(13) ?
    C1 C2 C3 C4 . . . . 1.6(2) ?
    C2 C3 C4 C5 . . . . 1.0(2) ?
    C3 C4 C5 C6 . . . . -2.8(2) ?
    C3 C4 C5 N2 . . . . 177.60(13) ?
    O6 N2 C5 C4 . . . . -139.54(14) ?
    O7 N2 C5 C4 . . . . 37.86(17) ?
    O6 N2 C5 C6 . . . . 40.80(19) ?
    O7 N2 C5 C6 . . . . -141.79(14) ?
    C2 C1 C6 C5 . . . . 1.0(2) ?
    C7 C1 C6 C5 . . . . -175.99(12) ?
    C2 C1 C6 C15 . . . . -178.84(13) ?
    C7 C1 C6 C15 . . . . 4.2(2) ?
    C4 C5 C6 C1 . . . . 1.7(2) ?
    N2 C5 C6 C1 . . . . -178.63(12) ?
    C4 C5 C6 C15 . . . . -178.42(14) ?
    N2 C5 C6 C15 . . . . 1.2(2) ?
    C8 O2 C7 O1 . . . . 7.4(2) ?
    C8 O2 C7 C1 . . . . -170.43(12) ?
    C2 C1 C7 O1 . . . . -126.35(16) ?
    C6 C1 C7 O1 . . . . 50.8(2) ?
    C2 C1 C7 O2 . . . . 51.37(16) ?
    C6 C1 C7 O2 . . . . -131.49(13) ?
    C7 O2 C8 C13 . . . . 128.15(13) ?
    C7 O2 C8 C9 . . . . -52.74(18) ?
    C13 C8 C9 C10 . . . . -3.7(2) ?
    O2 C8 C9 C10 . . . . 177.22(12) ?
    C13 C8 C9 N1 . . . . 174.58(13) ?
    O2 C8 C9 N1 . . . . -4.5(2) ?
    O4 N1 C9 C10 . . . . -37.16(19) ?
    O3 N1 C9 C10 . . . . 141.65(13) ?
    O4 N1 C9 C8 . . . . 144.49(14) ?
    O3 N1 C9 C8 . . . . -36.7(2) ?
    C8 C9 C10 C11 . . . . 4.4(2) ?
    N1 C9 C10 C11 . . . . -173.94(13) ?
    C9 C10 C11 C12 . . . . -1.8(2) ?
    C9 C10 C11 C14 . . . . 177.84(13) ?
    C10 C11 C12 C13 . . . . -1.5(2) ?
    C14 C11 C12 C13 . . . . 178.86(13) ?
    C11 C12 C13 C8 . . . . 2.3(2) ?
    C9 C8 C13 C12 . . . . 0.3(2) ?
    O2 C8 C13 C12 . . . . 179.48(12) ?
    C10 C11 C14 O5 . . . . -166.20(14) ?
    C12 C11 C14 O5 . . . . 13.4(2) ?
loop_
    _geom_hbond_atom_site_label_D
    _geom_hbond_atom_site_label_H
    _geom_hbond_atom_site_label_A
    _geom_hbond_site_symmetry_A
    _geom_hbond_distance_DH
    _geom_hbond_distance_HA
    _geom_hbond_distance_DA
    _geom_hbond_angle_DHA
    C10 H10 O5 2_446 0.95 2.48 3.3457(18) 152.1
    C12 H12 O4 1_565 0.95 2.71 3.5321(19) 145.2
data_global
_journal_date_recd_electronic     2013-11-29
_journal_date_accepted     2013-11-30
_journal_name_full     'Acta Crystallographica, Section E'
_journal_year     2014
_journal_volume     70
_journal_issue      1
_journal_page_first     o17
_journal_page_last     o17
_journal_paper_category     QO
_journal_paper_doi     10.1107/S1600536813032583
_journal_coeditor_code     NG5349
_publ_contact_author_name     'Dr. Rodolfo Moreno-Fuquen'
_publ_contact_author_address
;
     Departamento de Qu\'imica. Facultad de Ciencias,
     Universidad del Valle, Apartado 25360, Santiago de Cali,
     Colombia
;
_publ_contact_author_email     'rodimo26@yahoo.es'
_publ_contact_author_fax     '57 23 392440'
_publ_contact_author_phone     '57 23 393248'
_publ_section_title
;
4-Formyl-2-nitrophenyl 3-nitro-2-methylbenzoate
;
loop_
    _publ_author_name
    _publ_author_address
    'Moreno-Fuquen, Rodolfo'
;    Departamento de Qu\'imica -- Facultad de Ciencias,
     Universidad del Valle
     Apartado 25360, Santiago de Cali,
     Colombia
;
    'Hern\'andez, Geraldine'
;    Departamento de Qu\'imica -- Facultad de Ciencias,
     Universidad del Valle
     Apartado 25360, Santiago de Cali,
     Colombia
;
    'Kennedy, Alan R.'
;    WestCHEM, Department of Pure and Applied Chemistry,
     University of Strathclyde,
     295 Cathedral Street, Glasgow G1 1XL,
     Scotland
;
