# Supplementary material for: 4-Formyl-2-nitro­phenyl 3-nitro-2-methyl­benzoate
Source: Acta Crystallogr Sect E Struct Rep Online. 2013 Dec 7;70(Pt 1):o17. doi: 10.1107/S1600536813032583 (PMC3914067; doi:10.1107/S1600536813032583)
Supplement: Supplementary file 2 [file e-70-00o17-Isup2.hkl]

# 
# h,k,l, Fc-squared, Fo-squared, sigma(Fo-squared) and status flag 
# 
data_I
_shelx_title ' rodolfo_a5 in P 21/c' 
_shelx_refln_list_code          4 
_shelx_F_calc_maximum      218.62 
_exptl_crystal_F_000       680.00 
_reflns_d_resolution_high  0.7223 
 
loop_ 
 _symmetry_equiv_pos_as_xyz 
 'x, y, z' 
 '-x, y+1/2, -z+1/2' 
 '-x, -y, -z' 
 'x, -y-1/2, z-1/2' 
 
_cell_length_a    12.7162 
_cell_length_b     8.0719 
_cell_length_c    14.1156 
_cell_angle_alpha  90.000 
_cell_angle_beta  110.877 
_cell_angle_gamma  90.000 
 
_shelx_F_squared_multiplier     1.000 
 
loop_ 
 _refln_index_h 
 _refln_index_k 
 _refln_index_l 
 _refln_F_squared_calc 
 _refln_F_squared_meas 
 _refln_F_squared_sigma 
 _refln_observed_status 
   2   0   0     3362.41     3154.44     29.25 o 
   3   0   0      555.44      539.90     14.34 o 
   4   0   0        0.36        3.05      2.15 o 
   5   0   0      903.91      842.02     24.55 o 
   6   0   0     2898.37     3149.10     52.09 o 
   7   0   0     1110.32     1088.28     33.18 o 
   8   0   0       61.61       66.46      9.07 o 
   9   0   0     4889.09     4812.61     80.55 o 
  10   0   0      149.52      129.55     14.26 o 
  11   0   0      165.81      139.66     15.81 o 
  12   0   0     1025.23     1033.57     44.79 o 
  13   0   0       32.08       33.40      9.11 o 
  14   0   0       11.81       19.69      7.24 o 
  15   0   0        2.75       -1.96      5.49 o 
   2   1   0      885.60      826.74      9.17 o 
   3   1   0     3412.29     3151.88     27.49 o 
   4   1   0      439.53      450.68     11.86 o 
   5   1   0       51.53       76.08      6.80 o 
   6   1   0       12.01       12.41      3.27 o 
   7   1   0        5.25        2.16      2.09 o 
   8   1   0      352.84      377.59     28.27 o 
   9   1   0      406.89      372.71     16.05 o 
  10   1   0      167.39      144.41     10.65 o 
  11   1   0        3.54        1.44      2.82 o 
  12   1   0       61.87       47.81      9.70 o 
  13   1   0       12.47       26.50      7.87 o 
  14   1   0       38.94       42.98      7.62 o 
  15   1   0      355.59      365.93     22.13 o 
   0   2   0       19.42       18.10      1.54 o 
   1   2   0      787.89      781.52      7.18 o 
   2   2   0     3277.13     3316.05     16.56 o 
   3   2   0      776.94      705.71      9.25 o 
   4   2   0       22.67        8.58      1.82 o 
   5   2   0       17.16       11.12      3.54 o 
   6   2   0       53.21       40.52      6.45 o 
   7   2   0      164.69      158.66     13.79 o 
   8   2   0      166.40      151.46      9.75 o 
   9   2   0     1712.94     1640.91     33.97 o 
  10   2   0       42.72       41.27      5.92 o 
  11   2   0      624.91      579.80     22.73 o 
  12   2   0        0.11       -1.32      2.77 o 
  13   2   0       67.95       70.58     15.89 o 
  14   2   0        1.08       -1.92      6.69 o 
  15   2   0        5.94        2.32      5.44 o 
   1   3   0      265.57      243.06      5.28 o 
   2   3   0     1004.63      993.85     16.02 o 
   3   3   0       96.35       85.61      4.86 o 
   4   3   0       68.73       95.05      8.29 o 
   5   3   0      223.41      226.18     15.11 o 
   6   3   0      128.60      179.13     14.25 o 
   7   3   0       15.16       13.44      4.15 o 
   8   3   0       56.43       46.89      8.46 o 
   9   3   0      198.27      184.23     11.70 o 
  10   3   0        7.78       14.40      3.89 o 
  11   3   0        7.39        4.86      4.88 o 
  12   3   0      120.97      108.86     10.69 o 
  13   3   0       14.42       12.38      4.54 o 
  14   3   0        1.82       -0.23      3.06 o 
  15   3   0       32.38       28.67      8.75 o 
   0   4   0     6890.41     7023.37     45.31 o 
   1   4   0       50.22       43.69      2.32 o 
   2   4   0        2.72        3.79      1.50 o 
   3   4   0      514.47      505.12     10.98 o 
   4   4   0       57.99       48.47      6.67 o 
   5   4   0      252.57      276.05     13.92 o 
   6   4   0      326.49      327.78     13.57 o 
   7   4   0        1.70       10.15      4.23 o 
   8   4   0      957.79      990.65     39.55 o 
   9   4   0      582.88      514.56     30.01 o 
  10   4   0      168.10      137.62     16.29 o 
  11   4   0      131.12      141.36     16.15 o 
  12   4   0      243.28      263.82     16.90 o 
  13   4   0       26.94       28.26      6.45 o 
  14   4   0      203.05      211.76     16.69 o 
  15   4   0       25.57       21.09      8.82 o 
   1   5   0       18.24       19.72      2.41 o 
   2   5   0      328.86      312.91     11.19 o 
   3   5   0      608.21      597.60     28.08 o 
   4   5   0      809.66      779.88     17.67 o 
   5   5   0        6.09        7.33      2.26 o 
   6   5   0      577.09      596.32     25.23 o 
   7   5   0      283.85      226.29     16.67 o 
   8   5   0       78.88       60.98      9.33 o 
   9   5   0       22.54       17.71      4.56 o 
  10   5   0      385.35      364.70     18.61 o 
  11   5   0       35.63       41.10     10.32 o 
  12   5   0        6.39       14.57      4.76 o 
  13   5   0       99.05      115.23     12.12 o 
  14   5   0        1.06       -2.59      4.67 o 
   0   6   0     1589.35     1471.24     42.86 o 
   1   6   0      532.14      548.26     20.87 o 
   2   6   0        0.05        0.01      4.72 o 
   3   6   0      217.28      224.21     10.82 o 
   4   6   0        7.36        7.16      1.69 o 
   5   6   0       27.12       26.73      3.61 o 
   6   6   0      625.67      544.98     15.15 o 
   7   6   0      121.65      128.93     13.16 o 
   8   6   0       87.12      105.17     12.26 o 
   9   6   0       15.44       14.96      5.28 o 
  10   6   0       10.73        7.49      5.01 o 
  11   6   0        1.11        8.37      5.74 o 
  12   6   0        0.01       -0.84      7.57 o 
  13   6   0       81.28       92.00     13.36 o 
   1   7   0      697.19      664.44     22.46 o 
   2   7   0        0.33        0.66      2.39 o 
   3   7   0      185.47      203.25     18.34 o 
   4   7   0       51.73       58.39      8.13 o 
   5   7   0      613.91      564.99     15.91 o 
   6   7   0      109.92      117.47      7.46 o 
   7   7   0       11.54       17.81      4.43 o 
   8   7   0      399.73      412.31     19.03 o 
   9   7   0      611.92      649.53     24.95 o 
   0   8   0      599.48      454.90     28.73 o 
   1   8   0       11.88        3.77      2.90 o 
   2   8   0       88.27       76.11      8.54 o 
   3   8   0      236.61      231.01     21.29 o 
   4   8   0        3.03       -0.81      2.62 o 
   5   8   0       21.37       27.22      7.15 o 
   6   8   0       11.10        9.65      3.61 o 
   7   8   0       51.05       65.20     12.32 o 
   8   8   0       18.34       17.35      7.60 o 
   9   8   0       26.38       57.82     12.55 o 
   1   9   0       10.10        7.98      7.25 o 
   2   9   0      366.58      404.33     29.43 o 
   3   9   0       14.51        6.27      3.59 o 
   4   9   0      322.41      391.51     19.46 o 
   5   9   0        5.70        8.89      4.18 o 
   6   9   0       52.29       61.44     12.26 o 
   7   9   0       29.68       35.40     10.39 o 
   0  10   0       12.18        2.54      5.02 o 
   1  10   0       12.62       22.81      6.16 o 
   2  10   0        1.75       -6.05      6.32 o 
   3  10   0        0.42       -3.34      3.29 o 
 -16   1   1      292.59      335.21     30.20 o 
 -15   1   1      105.63      152.04     14.01 o 
 -14   1   1        0.28        2.92      5.51 o 
 -13   1   1       93.39       97.17     10.22 o 
 -12   1   1      114.24       93.03     14.29 o 
 -11   1   1      251.61      249.72     14.37 o 
 -10   1   1      237.24      290.37     14.63 o 
  -9   1   1      295.42      295.92     13.82 o 
  -8   1   1       13.60       17.19      3.30 o 
  -7   1   1       48.32       41.32      3.96 o 
  -6   1   1      141.12      132.19      5.52 o 
  -5   1   1       49.10       53.96      4.33 o 
  -4   1   1     9676.65     9456.64     51.54 o 
  -3   1   1       24.00       29.63      2.12 o 
  -2   1   1     2243.51     2198.69     15.47 o 
  -1   1   1     8414.56     7710.52     41.98 o 
   0   1   1        8.90       10.07      1.39 o 
   1   1   1      987.50      962.43      8.94 o 
   2   1   1      122.56      132.13      5.16 o 
   3   1   1     1222.11     1243.44     18.24 o 
   4   1   1      166.37      201.65     11.80 o 
   5   1   1     7168.02     7245.09     56.47 o 
   6   1   1       85.58       63.60      2.21 o 
   7   1   1       90.94       82.93     10.36 o 
   8   1   1      451.60      460.56     17.21 o 
   9   1   1      444.58      426.99     17.76 o 
  10   1   1      136.78       98.93      9.23 o 
  11   1   1      958.97      968.60     29.89 o 
  12   1   1      259.63      235.78     15.61 o 
  13   1   1       86.99       86.92     12.95 o 
  14   1   1      156.74      209.04     26.17 o 
  15   1   1        1.46        2.65      3.52 o 
 -16   2   1       53.01       55.16     12.86 o 
 -15   2   1        9.29        8.11      5.49 o 
 -14   2   1      171.40      207.73     15.51 o 
 -13   2   1        5.29        6.04      5.09 o 
 -12   2   1       51.08       51.56      7.19 o 
 -11   2   1      331.92      274.16     21.46 o 
 -10   2   1       27.80       27.80      6.96 o 
  -9   2   1      887.81      812.60     24.20 o 
  -8   2   1      309.48      308.28     13.32 o 
  -7   2   1      137.52      171.13      9.30 o 
  -6   2   1      664.04      666.54     25.36 o 
  -5   2   1     1468.65     1527.40     35.68 o 
  -4   2   1     1961.20     1970.50     24.50 o 
  -3   2   1      541.30      531.76      7.39 o 
  -2   2   1       11.43        9.66      1.03 o 
  -1   2   1      636.27      619.54      6.83 o 
   0   2   1      390.59      360.64      3.56 o 
   1   2   1     1988.84     1999.05     10.78 o 
   2   2   1     3460.71     3500.03     19.04 o 
   3   2   1      394.34      415.76      8.30 o 
   4   2   1      593.09      636.78     13.47 o 
   5   2   1     4015.02     4363.08     85.74 o 
   6   2   1      237.41      214.01     15.40 o 
   7   2   1      126.85      142.82     13.32 o 
   8   2   1      106.38      105.12      4.59 o 
   9   2   1        0.36        1.38      1.82 o 
  10   2   1        8.82        8.83      6.70 o 
  11   2   1      262.61      267.90     20.84 o 
  12   2   1       15.11       10.90      4.02 o 
  13   2   1        0.82        3.92      3.27 o 
  14   2   1       29.64       35.22      6.86 o 
  15   2   1       13.38       19.54      7.65 o 
 -16   3   1       48.43       52.57     13.33 o 
 -15   3   1      576.36      694.64     30.05 o 
 -14   3   1       46.84       52.25      8.20 o 
 -13   3   1       13.13       10.23      3.94 o 
 -12   3   1      338.73      330.84     18.08 o 
 -11   3   1       67.85      110.94      9.92 o 
 -10   3   1      717.67      653.98     22.64 o 
  -9   3   1      538.04      539.60     26.84 o 
  -8   3   1       22.84       16.07      5.28 o 
  -7   3   1      544.93      484.83     24.39 o 
  -6   3   1        2.85        2.30      2.67 o 
  -5   3   1      456.10      436.44     20.65 o 
  -4   3   1      769.03      777.70     16.07 o 
  -3   3   1      114.86      104.31      5.57 o 
  -2   3   1     2181.41     2264.67     21.54 o 
  -1   3   1      590.90      529.00      7.96 o 
   0   3   1      247.72      210.73      4.67 o 
   1   3   1     2567.97     2639.51     18.07 o 
   2   3   1    10839.44    11182.08     52.13 o 
   3   3   1      434.59      457.57     11.72 o 
   4   3   1      803.18      972.10     29.51 o 
   5   3   1       90.75      103.48     10.63 o 
   6   3   1      104.46      105.00     11.21 o 
   7   3   1        6.71        9.52      4.12 o 
   8   3   1     1810.19     1833.95     51.86 o 
   9   3   1      164.34      137.74     15.59 o 
  10   3   1      339.66      338.90     17.40 o 
  11   3   1       57.87       49.74      7.17 o 
  12   3   1      340.90      345.15     19.40 o 
  13   3   1       38.26       47.44     11.96 o 
  14   3   1       45.95       45.81      8.02 o 
  15   3   1        6.54       -4.22      5.58 o 
 -15   4   1      159.43      170.95     20.65 o 
 -14   4   1       46.53       33.56      6.45 o 
 -13   4   1       15.47       11.53      4.05 o 
 -12   4   1      127.82      141.60     12.22 o 
 -11   4   1       95.31       85.95      8.96 o 
 -10   4   1      136.34      134.76     10.74 o 
  -9   4   1        6.85        7.17      4.14 o 
  -8   4   1      230.67      211.09     18.08 o 
  -7   4   1     2606.00     2585.17     44.14 o 
  -6   4   1      662.98      648.38     25.67 o 
  -5   4   1       58.64       77.46      9.82 o 
  -4   4   1       76.68      100.73      6.37 o 
  -3   4   1        5.26       24.46      2.67 o 
  -2   4   1      481.37      531.19      9.72 o 
  -1   4   1      284.15      283.22      5.77 o 
   0   4   1     1199.62     1259.55     13.37 o 
   1   4   1      256.32      313.36      7.90 o 
   2   4   1       37.69       47.99      3.40 o 
   3   4   1        0.46        4.59      1.47 o 
   4   4   1        2.41        1.65      1.42 o 
   5   4   1      394.99      431.62     22.48 o 
   6   4   1        4.86        4.07      2.76 o 
   7   4   1       75.58       68.76     10.04 o 
   8   4   1      807.84      805.92     36.29 o 
   9   4   1        6.79       10.57      4.62 o 
  10   4   1      474.04      508.66     31.85 o 
  11   4   1       37.70       33.94      6.31 o 
  12   4   1       79.41       83.68     10.00 o 
  13   4   1        3.77        4.09      3.40 o 
  14   4   1        5.05        1.73      3.96 o 
 -14   5   1        2.27        2.06      2.97 o 
 -13   5   1      359.42      436.54     19.14 o 
 -12   5   1      263.08      317.39     15.03 o 
 -11   5   1        8.76        0.51      3.28 o 
 -10   5   1      443.67      424.32     27.13 o 
  -9   5   1       32.27       48.19      8.92 o 
  -8   5   1      151.36      141.07     14.41 o 
  -7   5   1      251.56      290.44     18.87 o 
  -6   5   1      211.94      223.16     13.47 o 
  -5   5   1       61.34       59.68      7.28 o 
  -4   5   1      434.99      418.22     18.25 o 
  -3   5   1      749.80      707.46     18.24 o 
  -2   5   1        7.34        8.81      1.55 o 
  -1   5   1       69.21       92.67      4.85 o 
   0   5   1        4.98        3.39      1.23 o 
   1   5   1      562.86      489.11     25.90 o 
   2   5   1       21.06       22.27      2.70 o 
   3   5   1       77.18       69.54      4.40 o 
   4   5   1       92.33       92.60      5.35 o 
   5   5   1      209.16      179.93      8.85 o 
   6   5   1       16.88       19.33      5.08 o 
   7   5   1       11.69        5.11      4.00 o 
   8   5   1      253.95      231.71     18.99 o 
   9   5   1      128.95      103.65     14.50 o 
  10   5   1        0.13       -3.99      3.49 o 
  11   5   1      941.12     1019.58     48.94 o 
  12   5   1       73.12       75.47     19.21 o 
  13   5   1       23.63       20.37      5.50 o 
  14   5   1        7.54       12.17      7.77 o 
 -14   6   1      825.54      992.94     50.66 o 
 -13   6   1       13.66       11.04      5.79 o 
 -12   6   1        1.84       -0.65      3.73 o 
 -11   6   1        4.34        6.12      3.35 o 
 -10   6   1       53.50       57.33     10.36 o 
  -9   6   1      224.46      229.40     19.32 o 
  -8   6   1      271.84      247.02     19.12 o 
  -7   6   1     1431.46     1460.39     43.96 o 
  -6   6   1      458.47      459.78     18.23 o 
  -5   6   1     3126.93     3136.80     35.84 o 
  -4   6   1      277.70      264.29     10.09 o 
  -3   6   1       43.93       51.64      5.48 o 
  -2   6   1      112.15      122.34      9.08 o 
  -1   6   1       72.08       62.80      4.42 o 
   0   6   1      244.08      250.21      8.58 o 
   1   6   1      312.65      303.66     13.83 o 
   2   6   1      828.72      840.69     16.47 o 
   3   6   1      150.08      137.03      8.10 o 
   4   6   1     1543.21     1554.11     26.41 o 
   5   6   1     3315.59     3178.68     34.28 o 
   6   6   1        0.78        5.49      3.08 o 
   7   6   1       43.75       37.67      5.49 o 
   8   6   1        5.22        1.91      3.80 o 
   9   6   1       77.56       78.30     11.92 o 
  10   6   1      283.43      316.11     23.85 o 
  11   6   1      134.84      126.98     15.83 o 
  12   6   1       39.47       48.38      7.93 o 
  13   6   1       65.08       66.67     13.35 o 
 -11   7   1      281.69      311.41     25.37 o 
 -10   7   1       67.96       78.56     12.28 o 
  -9   7   1       75.76       78.62      8.90 o 
  -8   7   1      206.33      241.06     14.73 o 
  -7   7   1      101.59      102.66      9.18 o 
  -6   7   1      274.39      242.57     11.04 o 
  -5   7   1      240.53      238.67     10.62 o 
  -4   7   1       95.04       75.69      7.02 o 
  -3   7   1       22.75       29.37      7.12 o 
  -2   7   1       12.91       11.66      3.08 o 
  -1   7   1      859.93      905.57     26.32 o 
   0   7   1      668.59      599.74     21.21 o 
   1   7   1      288.16      230.77     13.30 o 
   2   7   1      310.23      287.06     15.01 o 
   3   7   1       71.81       60.92      5.83 o 
   4   7   1     1112.94     1069.94     28.06 o 
   5   7   1       25.11       22.23      3.35 o 
   6   7   1       33.40       51.61      4.93 o 
   7   7   1      149.42      125.50     10.03 o 
   8   7   1       49.56       37.78      8.59 o 
   9   7   1      157.45      160.79     19.46 o 
  10   7   1       16.94       18.11      6.95 o 
 -10   8   1        1.21       -2.07      6.22 o 
  -9   8   1        0.03       -3.57      4.09 o 
  -8   8   1       52.60       49.14     11.90 o 
  -7   8   1      149.93      169.45     27.04 o 
  -6   8   1      194.26      190.75     13.32 o 
  -5   8   1        1.26       -1.23      2.36 o 
  -4   8   1       64.15       56.74      7.31 o 
  -3   8   1       38.15       53.43     10.62 o 
  -2   8   1        2.33       -4.54      3.92 o 
  -1   8   1      168.61      156.27     12.02 o 
   0   8   1        0.60        2.94      2.85 o 
   1   8   1      333.43      323.15     17.02 o 
   2   8   1        1.12       -5.51      5.14 o 
   3   8   1      148.81      149.31     16.84 o 
   4   8   1       89.70       83.32      8.26 o 
   5   8   1       20.26       14.64      6.96 o 
   6   8   1       69.12       77.72     14.12 o 
   7   8   1       45.70       55.83     11.51 o 
   8   8   1      517.10      581.39     37.16 o 
   9   8   1      284.34      366.41     30.36 o 
  -7   9   1        0.21        6.01      5.81 o 
  -6   9   1      126.98      163.86     13.28 o 
  -5   9   1        2.27       -2.79      3.07 o 
  -4   9   1       26.27       27.74      5.56 o 
  -3   9   1       16.40       15.23      6.46 o 
  -2   9   1        2.83        4.19      4.22 o 
  -1   9   1        8.13        8.12      3.86 o 
   0   9   1      120.53      115.92     11.30 o 
   1   9   1       15.99       13.05      4.56 o 
   2   9   1        5.64        2.80      4.44 o 
   3   9   1       52.13       65.16     19.23 o 
   4   9   1       13.27        3.12      2.53 o 
   5   9   1      123.30      117.27     16.75 o 
   6   9   1        8.79        0.12      4.45 o 
   7   9   1        4.57        4.22      4.52 o 
  -4  10   1      352.14      383.73     20.92 o 
  -3  10   1        7.80        5.76      8.11 o 
  -2  10   1      127.47      158.43     20.21 o 
  -1  10   1      301.51      322.52     35.29 o 
   0  10   1        0.01        5.80      5.17 o 
   1  10   1       22.46       44.83      7.40 o 
   2  10   1       40.61       52.19     11.52 o 
   3  10   1        5.88        5.66      6.06 o 
 -16   0   2        0.00       -5.07      5.77 o 
 -15   0   2        7.79       10.58      6.62 o 
 -14   0   2      672.93      761.45     40.49 o 
 -13   0   2       12.65       19.32      6.75 o 
 -12   0   2       85.66       89.21     12.73 o 
 -11   0   2      736.75      734.55     33.62 o 
 -10   0   2      870.66      903.66     35.27 o 
  -9   0   2      343.21      305.56     19.24 o 
  -8   0   2       52.39       43.36      6.89 o 
  -7   0   2     3040.45     3225.90     52.83 o 
  -6   0   2     1206.26     1189.99     29.16 o 
  -5   0   2     2159.45     2292.53     21.68 o 
  -4   0   2     1379.80     1248.07      9.60 o 
  -3   0   2     6367.12     6108.41     28.51 o 
  -2   0   2      909.39      889.45      7.97 o 
   1   0   2     1678.73     1566.45     13.77 o 
   2   0   2      510.22      485.68      7.71 o 
   3   0   2     8942.35     8649.92     31.97 o 
   4   0   2      758.10      768.70     11.65 o 
   5   0   2       77.21       60.44      7.48 o 
   6   0   2     2142.87     2313.39     48.81 o 
   7   0   2      382.68      396.56     21.98 o 
   8   0   2      385.06      373.36     22.77 o 
   9   0   2      734.78      729.80     33.69 o 
  10   0   2       93.94       93.48     13.00 o 
  11   0   2      168.52      148.42     17.39 o 
  12   0   2       53.49       35.38      9.46 o 
  13   0   2       36.59       35.07      9.84 o 
  14   0   2      339.25      308.82     28.75 o 
 -16   1   2       15.67       14.25      8.68 o 
 -15   1   2       52.54       59.49      8.46 o 
 -14   1   2        1.75       -2.65      2.72 o 
 -13   1   2      229.89      217.41     14.64 o 
 -12   1   2      285.12      256.16     14.93 o 
 -11   1   2      135.33      134.28     11.06 o 
 -10   1   2     1584.72     1515.70     31.99 o 
  -9   1   2       17.36       14.56      3.25 o 
  -8   1   2      202.39      167.97      6.55 o 
  -7   1   2       27.11       31.11      1.81 o 
  -6   1   2      434.77      464.15      6.90 o 
  -5   1   2       91.02      101.43      3.16 o 
  -4   1   2       63.09       57.05      3.65 o 
  -3   1   2     1821.99     1781.61     11.49 o 
  -2   1   2     1515.82     1452.93     11.32 o 
  -1   1   2     3409.53     3180.50     26.24 o 
   0   1   2     4570.41     4359.94     21.06 o 
   1   1   2      256.93      256.58      4.96 o 
   2   1   2     1573.34     1547.29     18.89 o 
   3   1   2      633.49      615.86      9.66 o 
   4   1   2     4663.80     4603.73     24.39 o 
   5   1   2     3774.05     3879.44     38.46 o 
   6   1   2      206.66      231.50      5.70 o 
   7   1   2      549.77      512.00     19.51 o 
   8   1   2      321.04      332.54     15.15 o 
   9   1   2      218.91      205.60     12.89 o 
  10   1   2      436.40      464.96     20.28 o 
  11   1   2       21.73       26.86      8.63 o 
  12   1   2       24.40       28.74      5.98 o 
  13   1   2       11.03        3.33      3.25 o 
  14   1   2      147.89      182.86     15.85 o 
 -16   2   2       23.66       31.01      8.83 o 
 -15   2   2       13.29       23.08      5.36 o 
 -14   2   2      523.17      537.86     24.38 o 
 -13   2   2       29.68       25.93      5.51 o 
 -12   2   2       78.55      103.41      9.70 o 
 -11   2   2      140.27      149.88     10.94 o 
 -10   2   2      933.66      906.05     25.16 o 
  -9   2   2      169.07      153.73      4.65 o 
  -8   2   2       36.85       32.55      2.81 o 
  -7   2   2       13.10       10.92      5.03 o 
  -6   2   2      277.33      307.28     10.94 o 
  -5   2   2      648.14      784.72     24.97 o 
  -4   2   2     2185.73     2277.57     38.16 o 
  -3   2   2      248.11      242.89      6.73 o 
  -2   2   2     4844.78     4635.73     26.56 o 
  -1   2   2     2651.08     2559.59     14.58 o 
   0   2   2     4962.35     4485.04     16.81 o 
   1   2   2      107.61      107.68      3.00 o 
   2   2   2      939.01      967.18      9.63 o 
   3   2   2     2842.70     2716.84     23.41 o 
   4   2   2      142.56      113.67      5.47 o 
   5   2   2       86.45      101.81      5.79 o 
   6   2   2       62.98       77.45      4.96 o 
   7   2   2      918.03      904.08     16.58 o 
   8   2   2      305.16      304.67     11.47 o 
   9   2   2      309.88      301.83     15.61 o 
  10   2   2      160.48      139.47     14.14 o 
  11   2   2       23.95       14.35      5.55 o 
  12   2   2       24.15       24.52      5.38 o 
  13   2   2      161.80      165.06     14.31 o 
  14   2   2       66.29       82.90     13.09 o 
 -16   3   2       80.07       77.43     14.10 o 
 -15   3   2       55.78       95.27     11.07 o 
 -14   3   2       44.73       38.62      6.85 o 
 -13   3   2       93.53       91.85      9.85 o 
 -12   3   2        2.67        2.25      2.36 o 
 -11   3   2        3.68        6.50      7.55 o 
 -10   3   2      127.72      102.00      8.69 o 
  -9   3   2      218.44      243.57     12.58 o 
  -8   3   2       15.26       17.57      6.51 o 
  -7   3   2        0.35        4.07      2.56 o 
  -6   3   2      599.62      638.02     18.08 o 
  -5   3   2      708.65      753.64     17.43 o 
  -4   3   2      813.83      861.71     17.73 o 
  -3   3   2      337.59      375.68     10.99 o 
  -2   3   2     3594.89     3542.88     41.22 o 
  -1   3   2      137.26      102.11      2.80 o 
   0   3   2      280.91      316.42      5.92 o 
   1   3   2      312.18      269.26      6.42 o 
   2   3   2      672.46      658.81     10.79 o 
   3   3   2       12.98       21.91      2.57 o 
   4   3   2       76.37       63.33      7.73 o 
   5   3   2      152.02      159.16     13.11 o 
   6   3   2      417.77      400.53     21.95 o 
   7   3   2       23.20       21.64      6.01 o 
   8   3   2       57.70       51.39      9.31 o 
   9   3   2      117.59      109.00     14.12 o 
  10   3   2      546.67      486.89     21.47 o 
  11   3   2       10.27       11.42      3.89 o 
  12   3   2       74.39       83.41     10.03 o 
  13   3   2        0.11        4.27      3.24 o 
  14   3   2       26.49       12.56      7.38 o 
 -15   4   2       18.88       24.37      7.67 o 
 -14   4   2        3.25        4.89      7.14 o 
 -13   4   2        4.47       11.66      4.14 o 
 -12   4   2        6.72       12.87      4.07 o 
 -11   4   2      962.73      827.91     26.71 o 
 -10   4   2      298.29      275.90     12.17 o 
  -9   4   2      144.42       97.32      9.00 o 
  -8   4   2      669.46      654.30     29.53 o 
  -7   4   2       24.49       35.67      7.11 o 
  -6   4   2      914.95      911.43     31.08 o 
  -5   4   2      342.36      330.37     12.40 o 
  -4   4   2      298.25      322.00     11.62 o 
  -3   4   2       85.06       81.37      5.93 o 
  -2   4   2      415.33      500.66     15.66 o 
  -1   4   2       29.11       35.01      2.69 o 
   0   4   2     2807.97     3073.39     35.01 o 
   1   4   2     4359.92     4546.69     27.86 o 
   2   4   2      909.02      920.67     15.97 o 
   3   4   2      284.97      257.77      7.43 o 
   4   4   2      350.91      338.53     11.30 o 
   5   4   2        1.10        0.49      2.33 o 
   6   4   2      351.23      354.35     22.01 o 
   7   4   2     1315.72     1325.95     44.93 o 
   8   4   2      739.38      703.49     34.60 o 
   9   4   2      230.58      194.04     19.45 o 
  10   4   2      435.50      404.95     29.28 o 
  11   4   2       91.51       98.52     11.02 o 
  12   4   2       42.26       58.01      8.36 o 
  13   4   2       10.85        4.10      6.12 o 
  14   4   2        3.15       -0.63      3.95 o 
 -14   5   2        2.12       -7.39      6.81 o 
 -13   5   2       80.43       88.54     10.03 o 
 -12   5   2        0.41        1.87      2.82 o 
 -11   5   2      148.50      123.56     10.49 o 
 -10   5   2       36.83       50.75      9.43 o 
  -9   5   2      744.96      679.21     32.85 o 
  -8   5   2      228.95      173.05     15.69 o 
  -7   5   2       92.49       90.04     11.03 o 
  -6   5   2     1013.20      963.99     23.42 o 
  -5   5   2      101.85      100.63      8.26 o 
  -4   5   2      580.86      588.14     14.38 o 
  -3   5   2      401.10      388.85     16.29 o 
  -2   5   2        8.73        7.69      1.83 o 
  -1   5   2      533.14      563.77     10.81 o 
   0   5   2      233.52      199.52     10.14 o 
   1   5   2      272.46      265.49     11.91 o 
   2   5   2       10.78       14.16      2.09 o 
   3   5   2      388.08      392.64      9.91 o 
   4   5   2       99.02      102.12      5.39 o 
   5   5   2      105.41      108.37      9.60 o 
   6   5   2     1088.32     1053.58     25.29 o 
   7   5   2       80.72       76.34     11.18 o 
   8   5   2       30.70       42.84      9.47 o 
   9   5   2       55.83       68.22     12.14 o 
  10   5   2        5.89       12.68      6.16 o 
  11   5   2        4.06       -0.59      4.58 o 
  12   5   2        0.94        8.40      4.09 o 
  13   5   2       54.62       85.95     15.25 o 
 -14   6   2        4.91       11.38      8.23 o 
 -13   6   2        0.37       -5.71      5.36 o 
 -12   6   2      123.72      143.66     17.49 o 
 -11   6   2        0.29       -5.49      4.75 o 
 -10   6   2        4.14        2.20      5.54 o 
  -9   6   2      250.45      273.81     21.16 o 
  -8   6   2       50.44       36.90      7.56 o 
  -7   6   2       28.38       28.38      6.67 o 
  -6   6   2       10.02       15.35      4.03 o 
  -5   6   2      632.60      570.41     23.63 o 
  -4   6   2       23.47       22.38      3.46 o 
  -3   6   2        2.28       -1.25      2.39 o 
  -2   6   2      223.43      214.88      8.90 o 
  -1   6   2       27.33       26.49      2.71 o 
   0   6   2     1845.99     1869.69     34.13 o 
   1   6   2       70.77       75.07      7.21 o 
   2   6   2      342.75      347.22     10.14 o 
   3   6   2      344.73      332.00      9.86 o 
   4   6   2        0.22        2.57      1.53 o 
   5   6   2        1.43        0.15      1.39 o 
   6   6   2       77.22       65.36      6.63 o 
   7   6   2       57.29       59.17     11.37 o 
   8   6   2       43.93       41.17      7.47 o 
   9   6   2        3.20        0.88      3.00 o 
  10   6   2        3.86        9.73      4.30 o 
  11   6   2       18.11       29.24      5.94 o 
 -13   7   2        9.25       10.14      5.00 o 
 -12   7   2       15.59        6.68      5.33 o 
 -11   7   2       18.60       31.55      8.38 o 
 -10   7   2       10.78       21.06      7.23 o 
  -9   7   2       40.12       44.47      7.22 o 
  -8   7   2        6.50        5.06      2.98 o 
  -7   7   2       38.25       32.15      4.37 o 
  -6   7   2       57.78       43.24      4.91 o 
  -5   7   2       23.70       26.40      5.53 o 
  -4   7   2        1.83        0.18      1.77 o 
  -3   7   2      158.60      172.39     16.92 o 
  -2   7   2      131.81      137.63     10.42 o 
  -1   7   2      401.87      421.61     18.00 o 
   0   7   2      736.12      714.65     24.47 o 
   1   7   2      153.79      150.06     10.83 o 
   2   7   2       74.16       55.30      9.62 o 
   3   7   2      173.80      191.20     13.86 o 
   4   7   2      427.85      418.06     16.57 o 
   5   7   2      580.87      530.99     19.00 o 
   6   7   2       90.09       87.90     12.97 o 
   7   7   2      107.68      122.90     15.80 o 
   8   7   2       54.66       50.67     11.39 o 
   9   7   2       61.01       58.92     12.04 o 
  10   7   2        0.09       12.73      7.95 o 
  11   7   2      183.39      198.97     23.07 o 
 -10   8   2       95.29       96.92     16.48 o 
  -9   8   2       20.78       32.74     10.00 o 
  -8   8   2       77.54       83.69     14.66 o 
  -7   8   2       29.91       29.42      4.58 o 
  -6   8   2       45.57       43.40      4.97 o 
  -5   8   2      189.89      190.13     12.16 o 
  -4   8   2      503.06      519.59     30.10 o 
  -3   8   2        0.72        0.38      4.04 o 
  -2   8   2      155.89      136.48     15.35 o 
  -1   8   2      292.52      296.59     16.34 o 
   0   8   2      519.04      442.14     20.04 o 
   1   8   2        0.01        0.47      2.60 o 
   2   8   2        5.77        6.92      4.61 o 
   3   8   2       22.57       32.93      5.56 o 
   4   8   2       86.40       86.81      8.39 o 
   5   8   2       74.22       63.60     11.59 o 
   6   8   2        5.53        9.30      5.95 o 
   7   8   2       21.73       14.44      5.78 o 
   8   8   2        3.21        4.36      5.01 o 
   9   8   2      107.55      137.72     18.89 o 
  -7   9   2        0.01        0.74      2.98 o 
  -6   9   2      178.51      213.11     15.33 o 
  -5   9   2      727.29      782.59     28.54 o 
  -4   9   2        1.60        4.66      3.06 o 
  -3   9   2       15.63       20.89      8.05 o 
  -2   9   2      192.51      174.12     19.39 o 
  -1   9   2      182.98      165.52     13.18 o 
   0   9   2       64.54       64.29      8.71 o 
   1   9   2       15.95       14.67      4.57 o 
   2   9   2        2.92       -3.99      4.28 o 
   3   9   2        4.78       14.54      7.08 o 
   4   9   2      102.73      125.40     17.09 o 
   5   9   2       19.32        6.16      4.59 o 
   6   9   2       38.13       56.63     12.69 o 
   7   9   2       46.07       86.92     15.10 o 
  -6  10   2       59.64       61.63     13.20 o 
  -5  10   2       86.20      122.56     16.57 o 
  -4  10   2        0.26       -5.70      3.83 o 
  -3  10   2        4.39       11.20      4.74 o 
  -2  10   2       79.58      100.08     16.00 o 
  -1  10   2       18.86       21.10     10.05 o 
   0  10   2      201.67      227.94     16.75 o 
   1  10   2       32.00       40.96     10.37 o 
   2  10   2      127.29      175.77     20.89 o 
   3  10   2       10.72        8.89      5.90 o 
  -3  11   2       77.15       90.77     15.52 o 
 -17   1   3       15.82       28.40      9.73 o 
 -16   1   3      472.81      540.07     26.10 o 
 -15   1   3        0.30       -1.70      2.97 o 
 -14   1   3       98.57       98.62     10.16 o 
 -13   1   3        7.32        8.28      4.76 o 
 -12   1   3      318.33      273.52     14.99 o 
 -11   1   3      443.17      450.21     18.18 o 
 -10   1   3      383.82      352.82     15.03 o 
  -9   1   3     1481.25     1414.52     20.89 o 
  -8   1   3      215.99      220.81      5.49 o 
  -7   1   3      902.74      931.76     12.92 o 
  -6   1   3      809.94      780.44     11.88 o 
  -5   1   3      168.63      145.17      4.10 o 
  -4   1   3      452.89      436.89      5.63 o 
  -3   1   3        6.05       12.73      0.89 o 
  -2   1   3      145.03      163.68      2.99 o 
  -1   1   3     1013.39     1003.42      8.57 o 
   0   1   3     7594.43     7377.57     26.15 o 
   1   1   3      152.22      140.95      3.47 o 
   2   1   3     1084.92     1038.52     15.00 o 
   3   1   3      469.59      456.93      8.63 o 
   4   1   3       43.95       48.53      2.89 o 
   5   1   3      174.14      191.52      6.33 o 
   6   1   3       68.02       87.49      7.82 o 
   7   1   3        5.86        5.81      1.24 o 
   8   1   3       81.03       82.14      4.09 o 
   9   1   3      526.27      554.07     21.51 o 
  10   1   3      604.25      578.19     23.25 o 
  11   1   3       25.61       19.39      5.05 o 
  12   1   3        1.94        1.85      2.83 o 
  13   1   3        8.18       10.08      4.46 o 
  14   1   3       62.79       74.96     10.78 o 
 -16   2   3       30.90       41.32      7.71 o 
 -15   2   3        7.89       16.37      4.65 o 
 -14   2   3      167.60      200.36     19.40 o 
 -13   2   3       16.49        8.73      4.00 o 
 -12   2   3       32.40       23.06      4.50 o 
 -11   2   3     1134.69     1064.90     28.25 o 
 -10   2   3      144.76      140.49      5.82 o 
  -9   2   3       45.50       43.09      2.74 o 
  -8   2   3       39.38       43.77      2.78 o 
  -7   2   3      278.51      349.75     10.71 o 
  -6   2   3     6161.56     6604.92     71.22 o 
  -5   2   3     3968.36     4142.63     33.76 o 
  -4   2   3      647.62      730.14     15.64 o 
  -3   2   3     1337.29     1329.09     16.25 o 
  -2   2   3      272.32      288.33      7.09 o 
  -1   2   3     1508.51     1496.74      9.74 o 
   0   2   3     1252.77     1335.23      8.54 o 
   1   2   3     2738.38     2779.70     20.05 o 
   2   2   3      129.80      121.20      4.73 o 
   3   2   3     3241.58     3214.85     23.82 o 
   4   2   3       57.39       59.37      5.35 o 
   5   2   3       18.82       34.04      2.95 o 
   6   2   3       68.45       58.14      3.62 o 
   7   2   3      383.01      373.83      8.94 o 
   8   2   3      385.85      428.88     12.60 o 
   9   2   3      156.59      151.35     15.68 o 
  10   2   3       10.51        3.12      3.70 o 
  11   2   3       66.90       55.72      9.23 o 
  12   2   3      392.10      423.55     22.53 o 
  13   2   3       38.94       45.33      8.02 o 
  14   2   3      127.39      139.87     20.20 o 
 -15   3   3        0.00       -1.06      3.34 o 
 -14   3   3      219.54      224.10     22.83 o 
 -13   3   3        5.92        7.46      3.93 o 
 -12   3   3      135.05      134.02     10.91 o 
 -11   3   3      669.74      656.31     22.51 o 
 -10   3   3       31.76       28.52      3.26 o 
  -9   3   3      216.94      219.18     11.52 o 
  -8   3   3      863.29      934.43     18.64 o 
  -7   3   3     2150.71     2072.74     48.27 o 
  -6   3   3       57.72       67.41      8.60 o 
  -5   3   3     1834.52     2044.84     33.24 o 
  -4   3   3      247.96      277.58     10.53 o 
  -3   3   3      221.51      172.26      7.91 o 
  -2   3   3      326.92      362.50     19.87 o 
  -1   3   3     6535.80     6626.85     33.28 o 
   0   3   3     3116.67     3078.38     20.47 o 
   1   3   3       69.63       61.36      3.05 o 
   2   3   3     3492.73     3718.43     32.36 o 
   3   3   3      628.35      645.55     23.20 o 
   4   3   3      701.35      720.79     26.53 o 
   5   3   3       58.98       49.68      7.70 o 
   6   3   3        2.31       -0.90      3.01 o 
   7   3   3       48.46       42.24      8.06 o 
   8   3   3     2166.63     2156.37     43.43 o 
   9   3   3       31.52       38.61      9.08 o 
  10   3   3       34.20       39.94      6.43 o 
  11   3   3      170.28      196.05     22.27 o 
  12   3   3        4.79        3.05      5.53 o 
  13   3   3       84.16       96.42     18.68 o 
 -15   4   3      113.60      119.86     13.03 o 
 -14   4   3       18.19       16.88      8.18 o 
 -13   4   3        1.69        1.18      2.37 o 
 -12   4   3      297.31      316.34     14.17 o 
 -11   4   3        1.34       -0.21      2.28 o 
 -10   4   3      777.34      766.45     23.48 o 
  -9   4   3      116.65      146.35     10.07 o 
  -8   4   3        0.59        4.59      4.41 o 
  -7   4   3      199.74      197.31     15.50 o 
  -6   4   3       71.79       80.86      6.80 o 
  -5   4   3      196.28      220.64     10.47 o 
  -4   4   3     1746.48     1813.85     28.56 o 
  -3   4   3      220.16      251.87     10.55 o 
  -2   4   3      967.05      958.27     25.28 o 
  -1   4   3      235.56      242.10      7.55 o 
   0   4   3     1204.88     1205.27     17.18 o 
   1   4   3     1592.91     1606.76     24.08 o 
   2   4   3      505.49      533.57     11.82 o 
   3   4   3     1355.98     1403.22     18.31 o 
   4   4   3      144.15      126.38     11.95 o 
   5   4   3      111.50       99.31     11.21 o 
   6   4   3      704.11      690.22     31.26 o 
   7   4   3     1478.87     1408.97     47.44 o 
   8   4   3       59.54       65.35     11.68 o 
   9   4   3        7.21        6.56      4.19 o 
  10   4   3      111.32      128.10     16.94 o 
  11   4   3        6.75        6.17      6.86 o 
  12   4   3       35.17       29.20      6.26 o 
  13   4   3       52.54       36.73     11.50 o 
 -14   5   3      139.14      118.28     17.99 o 
 -13   5   3        6.78       10.68      5.44 o 
 -12   5   3      112.59      126.81     11.17 o 
 -11   5   3       18.88       10.00      3.27 o 
 -10   5   3       67.14       61.70      7.03 o 
  -9   5   3       73.70       74.58     11.55 o 
  -8   5   3      327.38      339.20     22.20 o 
  -7   5   3        8.06        7.50      4.10 o 
  -6   5   3       35.06       41.79      5.19 o 
  -5   5   3       10.59       12.79      3.17 o 
  -4   5   3       45.56       49.68      4.32 o 
  -3   5   3      162.86      158.02      9.11 o 
  -2   5   3      547.27      544.34      9.86 o 
  -1   5   3      392.77      424.62     14.83 o 
   0   5   3       22.40       15.48      3.09 o 
   1   5   3       29.59       20.51      3.74 o 
   2   5   3     1280.02     1255.73     24.10 o 
   3   5   3       55.99       57.46      3.79 o 
   4   5   3      634.35      596.37     12.49 o 
   5   5   3       57.39       72.60      5.30 o 
   6   5   3      718.40      661.37     32.30 o 
   7   5   3      367.74      359.54     25.04 o 
   8   5   3      582.87      582.26     33.37 o 
   9   5   3      612.17      545.35     33.91 o 
  10   5   3      275.76      270.58     24.93 o 
  11   5   3       34.50       64.05     12.63 o 
  12   5   3       60.83       67.66      9.90 o 
 -14   6   3        2.87        2.53      6.40 o 
 -13   6   3       13.41        9.09      4.21 o 
 -12   6   3       10.91        5.70      3.72 o 
 -11   6   3       28.62       24.97      7.81 o 
 -10   6   3        3.96       -0.67      4.02 o 
  -9   6   3       73.37       69.48     10.82 o 
  -8   6   3        3.79        1.81      4.02 o 
  -7   6   3      230.86      221.30     12.63 o 
  -6   6   3     3253.30     3156.02     38.83 o 
  -5   6   3      777.81      725.24     21.02 o 
  -4   6   3     1168.50     1149.63     22.02 o 
  -3   6   3       57.65       57.48      5.73 o 
  -2   6   3      511.83      526.79     10.70 o 
  -1   6   3      164.04      140.22     30.86 o 
   0   6   3      204.60      201.26     14.97 o 
   1   6   3      244.94      222.51     12.34 o 
   2   6   3        0.02        0.36      1.20 o 
   3   6   3      354.69      379.55     10.08 o 
   4   6   3       18.85       22.65      2.82 o 
   5   6   3      452.42      457.08     15.85 o 
   6   6   3      632.46      638.00     19.99 o 
   7   6   3       31.41       45.08      6.01 o 
   8   6   3      668.04      682.16     23.31 o 
   9   6   3       70.67      102.99     15.49 o 
  10   6   3       45.44       32.55      9.90 o 
  11   6   3       26.58       19.18      8.54 o 
 -13   7   3        0.19       -6.03      6.70 o 
 -12   7   3        6.16       18.55      7.19 o 
 -11   7   3       34.55       39.20     10.10 o 
 -10   7   3        1.51       -2.60      4.50 o 
  -9   7   3       10.98        9.22      3.68 o 
  -8   7   3      512.65      517.91     22.09 o 
  -7   7   3        1.76        1.50      2.50 o 
  -6   7   3      195.30      182.49     11.75 o 
  -5   7   3      206.53      185.81      9.70 o 
  -4   7   3      478.85      425.57     14.37 o 
  -3   7   3     2210.97     2110.56     57.72 o 
  -2   7   3      168.93      150.22     11.99 o 
  -1   7   3       57.07       44.87      6.06 o 
   0   7   3      278.74      285.46     14.84 o 
   1   7   3       65.82       62.94      7.22 o 
   2   7   3      126.40      135.09     14.74 o 
   3   7   3      230.92      232.33     12.06 o 
   4   7   3      257.59      303.64     13.76 o 
   5   7   3      250.40      232.91     20.66 o 
   6   7   3       94.53       94.93     13.57 o 
   7   7   3       27.97       13.16      6.29 o 
   8   7   3       10.55       17.25      6.91 o 
   9   7   3      578.84      633.48     37.85 o 
  10   7   3       12.65       25.47      9.02 o 
 -10   8   3       20.66       25.09      6.29 o 
  -9   8   3      129.41      160.53     21.93 o 
  -8   8   3        4.39        1.50      2.62 o 
  -7   8   3       22.43       11.37      2.89 o 
  -6   8   3      108.55      112.98      8.34 o 
  -5   8   3      333.31      298.96     13.14 o 
  -4   8   3       68.98       74.19      8.51 o 
  -3   8   3        7.92        4.65      4.77 o 
  -2   8   3       21.35       12.19      4.66 o 
  -1   8   3        0.41        1.85      3.91 o 
   0   8   3       27.23       15.06      3.99 o 
   1   8   3        0.01       -0.55      2.49 o 
   2   8   3        6.28        4.85      5.49 o 
   3   8   3       49.52       39.50      9.16 o 
   4   8   3      198.44      168.14     18.34 o 
   5   8   3       79.23       86.59     13.43 o 
   6   8   3        0.32       -5.39      5.39 o 
   7   8   3        0.26       -3.86      4.46 o 
   8   8   3       16.24        6.22      4.43 o 
   9   8   3      117.15      139.27     19.09 o 
  -8   9   3       73.10       73.25     14.49 o 
  -7   9   3        8.51        4.96      3.20 o 
  -6   9   3      253.61      313.57     26.53 o 
  -5   9   3       85.79       77.06      9.35 o 
  -4   9   3        1.41        1.81      3.27 o 
  -3   9   3       62.15       55.33     11.41 o 
  -2   9   3       26.46       22.59      7.77 o 
  -1   9   3        1.40        1.52      2.76 o 
   0   9   3        4.65        8.11      3.09 o 
   1   9   3      102.35       92.73     10.17 o 
   2   9   3       19.35       20.09      7.55 o 
   3   9   3       31.95       66.41     12.46 o 
   4   9   3       84.91       87.13     14.77 o 
   5   9   3       32.09       39.67      9.94 o 
   6   9   3       16.23       11.02      6.75 o 
  -7  10   3       68.03       40.71     10.00 o 
  -6  10   3      521.39      615.61     37.87 o 
  -5  10   3        2.02        7.95      5.34 o 
  -4  10   3       12.46       13.71      3.73 o 
  -3  10   3       46.98       51.31      8.16 o 
  -2  10   3      125.94      160.47     19.90 o 
  -1  10   3       83.91       87.86     10.62 o 
   0  10   3        3.88        2.59      5.35 o 
   1  10   3       77.49       71.07     14.19 o 
   2  10   3        9.52       -2.48      4.99 o 
 -17   0   4       74.35      125.19     18.96 o 
 -16   0   4      115.24      110.31     16.45 o 
 -15   0   4      148.85      179.41     19.92 o 
 -14   0   4      386.78      351.76     26.16 o 
 -13   0   4       78.23       65.30     11.02 o 
 -12   0   4        5.27       10.70      4.87 o 
 -11   0   4     4130.88     3921.94     72.73 o 
 -10   0   4      817.70      813.14     31.00 o 
  -9   0   4     1945.97     1876.70     43.63 o 
  -8   0   4       35.59       39.44      5.95 o 
  -7   0   4       46.69       56.61      3.19 o 
  -6   0   4      496.33      615.74      9.00 o 
  -5   0   4     5073.60     5214.49     46.71 o 
  -4   0   4    12574.31    12022.53     37.17 o 
  -3   0   4     9041.95     9181.11     57.84 o 
  -2   0   4    38167.68    36218.33    133.41 o 
  -1   0   4    47795.56    44932.62    116.02 o 
   0   0   4    39644.78    35844.36     93.87 o 
   1   0   4    11563.09    11654.88    222.53 o 
   2   0   4      641.14      626.02     12.46 o 
   3   0   4     2523.91     2527.03     24.85 o 
   4   0   4      373.14      434.28     10.23 o 
   5   0   4      878.38      948.75     17.68 o 
   6   0   4      973.80     1001.59     35.39 o 
   7   0   4      668.60      686.48     31.25 o 
   8   0   4      727.30      715.91     33.87 o 
   9   0   4       11.26       16.02      6.95 o 
  10   0   4      983.70      975.29     43.95 o 
  11   0   4        5.57       -2.99      5.43 o 
  12   0   4      261.70      240.34     24.26 o 
  13   0   4       39.81       52.35     12.46 o 
 -17   1   4       40.50       37.81      7.42 o 
 -16   1   4       21.49       22.76      8.79 o 
 -15   1   4      656.16      721.72     56.77 o 
 -14   1   4      188.49      197.43     13.95 o 
 -13   1   4       17.79       18.10      4.33 o 
 -12   1   4      115.09       90.44     14.25 o 
 -11   1   4       60.62       55.22      6.25 o 
 -10   1   4        3.09        4.00      1.98 o 
  -9   1   4      647.40      595.95      9.71 o 
  -8   1   4       22.76       25.96      2.12 o 
  -7   1   4      101.67       80.18      3.53 o 
  -6   1   4       11.79       16.13      1.52 o 
  -5   1   4      315.22      289.36      5.50 o 
  -4   1   4      352.42      326.55      4.48 o 
  -3   1   4      248.44      298.05      4.68 o 
  -2   1   4      932.09     1031.82      9.52 o 
  -1   1   4    15826.04    15764.15     51.56 o 
   0   1   4      132.34      164.60      2.63 o 
   1   1   4      231.09      209.27      4.48 o 
   2   1   4     7659.51     7547.87     37.58 o 
   3   1   4        6.47        1.29      1.01 o 
   4   1   4       79.43       97.30      4.50 o 
   5   1   4       11.16       13.44      1.67 o 
   6   1   4      487.26      484.81     10.05 o 
   7   1   4        4.59        5.35      1.09 o 
   8   1   4      389.70      403.85     10.42 o 
   9   1   4      573.15      550.68     22.40 o 
  10   1   4       11.22        8.76      4.16 o 
  11   1   4       76.85       58.29      8.33 o 
  12   1   4        0.05       -4.92      3.80 o 
  13   1   4       17.86       18.26      5.90 o 
 -16   2   4       59.09       44.58      7.49 o 
 -15   2   4       47.92       32.80      6.43 o 
 -14   2   4        0.14       -0.73      2.47 o 
 -13   2   4      771.69      743.72     32.73 o 
 -12   2   4        0.04        2.20      2.04 o 
 -11   2   4        0.22        1.04      2.41 o 
 -10   2   4     1261.98     1268.90     18.89 o 
  -9   2   4       66.19       74.46      4.56 o 
  -8   2   4        8.29        6.59      2.11 o 
  -7   2   4      193.65      192.31      6.81 o 
  -6   2   4     1324.74     1333.38     16.65 o 
  -5   2   4       84.70      104.65      4.96 o 
  -4   2   4     2794.09     2633.91     41.78 o 
  -3   2   4      412.45      400.74     26.65 o 
  -2   2   4     2533.60     2578.24     41.13 o 
  -1   2   4       24.17       22.56      1.02 o 
   0   2   4     1988.22     2119.29     11.89 o 
   1   2   4     2109.82     2040.74     22.44 o 
   2   2   4      351.65      345.61     20.62 o 
   3   2   4      827.79      746.44     24.57 o 
   4   2   4      317.92      311.12      7.19 o 
   5   2   4      823.04      841.77     11.40 o 
   6   2   4       58.30       50.86      5.04 o 
   7   2   4     1258.27     1224.58     37.24 o 
   8   2   4       20.88       17.73      2.73 o 
   9   2   4       62.19       59.63      7.54 o 
  10   2   4       39.80       51.15      7.61 o 
  11   2   4      232.35      233.67     24.04 o 
  12   2   4        4.08       14.35     10.99 o 
  13   2   4        5.82        0.82      3.54 o 
 -16   3   4       39.92       49.12     12.62 o 
 -15   3   4        0.90        4.25      4.86 o 
 -14   3   4        0.34        1.74      2.94 o 
 -13   3   4       67.61       72.42      8.34 o 
 -12   3   4       44.99       51.53      6.81 o 
 -11   3   4       84.06       89.60      6.84 o 
 -10   3   4       13.01       18.05      2.42 o 
  -9   3   4       20.46       21.28      3.71 o 
  -8   3   4        9.75        9.93      6.27 o 
  -7   3   4      102.62       98.23      6.38 o 
  -6   3   4      857.06      947.35     31.27 o 
  -5   3   4      234.19      271.87     11.26 o 
  -4   3   4        2.81        1.20      2.64 o 
  -3   3   4      112.63      105.62      6.64 o 
  -2   3   4        8.97       10.07      1.39 o 
  -1   3   4        4.73        3.02      1.00 o 
   0   3   4       59.26       48.49      2.62 o 
   1   3   4       82.18       76.07      3.04 o 
   2   3   4      775.25      759.87     16.55 o 
   3   3   4       65.67       62.49      7.52 o 
   4   3   4        2.97       -0.64      2.15 o 
   5   3   4        2.01        1.71      3.07 o 
   6   3   4        5.50        5.30      1.98 o 
   7   3   4      180.73      187.27     12.42 o 
   8   3   4      143.18      152.73      9.17 o 
   9   3   4      272.35      242.08     21.71 o 
  10   3   4       13.58        9.08      3.50 o 
  11   3   4       31.19       20.87      5.20 o 
  12   3   4       45.40       42.84      7.71 o 
  13   3   4       19.14       21.49      7.89 o 
 -15   4   4      161.62      196.89     23.11 o 
 -14   4   4      109.13       91.70     15.34 o 
 -13   4   4       34.99       28.41      7.69 o 
 -12   4   4      231.86      210.79     13.45 o 
 -11   4   4      713.48      612.79     34.02 o 
 -10   4   4      214.85      210.78     11.96 o 
  -9   4   4        0.25        3.13      2.16 o 
  -8   4   4      440.21      439.82     15.02 o 
  -7   4   4      187.64      171.64     14.82 o 
  -6   4   4       94.75      101.44      7.65 o 
  -5   4   4       61.28       72.68      6.30 o 
  -4   4   4      460.05      431.04     14.80 o 
  -3   4   4      126.64      127.57      7.76 o 
  -2   4   4     2281.40     2254.34     25.73 o 
  -1   4   4      625.15      639.14     12.13 o 
   0   4   4      584.91      599.51     12.09 o 
   1   4   4       13.16       10.95      3.02 o 
   2   4   4      352.93      317.55      7.99 o 
   3   4   4      268.14      278.21     11.81 o 
   4   4   4      724.70      764.61     20.57 o 
   5   4   4      153.03      156.62     14.39 o 
   6   4   4       85.62       93.18     11.90 o 
   7   4   4     1490.46     1406.35     47.95 o 
   8   4   4       19.67       24.04      7.16 o 
   9   4   4       28.79       23.99      7.99 o 
  10   4   4       64.15       45.69     10.16 o 
  11   4   4       16.92       12.24      4.74 o 
  12   4   4       39.31       23.42      5.71 o 
 -14   5   4      106.14      104.11     16.61 o 
 -13   5   4       39.34       44.60     10.90 o 
 -12   5   4       31.77       49.66     10.75 o 
 -11   5   4      133.04      134.95     10.34 o 
 -10   5   4       93.49       76.59      7.56 o 
  -9   5   4      517.62      438.28     27.49 o 
  -8   5   4      145.17      122.52     13.77 o 
  -7   5   4        7.00        9.41      3.07 o 
  -6   5   4      423.68      452.97     24.44 o 
  -5   5   4     1376.46     1356.61     28.73 o 
  -4   5   4      353.81      329.85     12.39 o 
  -3   5   4      353.99      341.28     12.65 o 
  -2   5   4      580.88      608.40     17.84 o 
  -1   5   4       53.25       46.84      5.18 o 
   0   5   4      198.75      203.83     10.23 o 
   1   5   4      480.46      490.42     15.90 o 
   2   5   4       16.32       21.74      2.47 o 
   3   5   4      124.03      126.76      5.24 o 
   4   5   4     1057.18     1096.57     19.04 o 
   5   5   4     2543.18     2458.42     41.51 o 
   6   5   4       43.72       38.53      5.72 o 
   7   5   4       43.60       47.50      9.58 o 
   8   5   4       70.51       82.24     13.24 o 
   9   5   4        1.25        4.22      2.69 o 
  10   5   4      136.48      108.55     16.39 o 
  11   5   4        4.92       -5.98      5.03 o 
  12   5   4        5.47       12.18      6.18 o 
 -14   6   4       34.91       39.90     11.58 o 
 -13   6   4       17.96       19.64      7.28 o 
 -12   6   4        0.68       -3.19      5.71 o 
 -11   6   4        1.55       -0.40      4.40 o 
 -10   6   4       19.37       11.58      5.79 o 
  -9   6   4       10.01       13.13      5.84 o 
  -8   6   4       41.66       25.79      7.26 o 
  -7   6   4        7.79        2.46      2.68 o 
  -6   6   4      591.04      577.06     16.91 o 
  -5   6   4       15.06       17.87      3.48 o 
  -4   6   4        6.69        9.59      2.51 o 
  -3   6   4       76.89       75.44     10.11 o 
  -2   6   4      346.79      353.80     15.18 o 
  -1   6   4       21.54       13.71      3.40 o 
   0   6   4      149.13      126.11      9.06 o 
   1   6   4      278.88      260.14     12.90 o 
   2   6   4       58.33       54.75      3.87 o 
   3   6   4       68.77       77.62      4.43 o 
   4   6   4      300.12      274.02      8.72 o 
   5   6   4       60.39       44.99      9.14 o 
   6   6   4        7.86        8.52      4.09 o 
   7   6   4        2.32        9.76      3.55 o 
   8   6   4        7.34        8.97      4.67 o 
   9   6   4       67.06       77.01      9.57 o 
  10   6   4        5.74        5.31      3.62 o 
 -13   7   4       29.71       32.97      9.15 o 
 -12   7   4      173.41      194.97     21.63 o 
 -11   7   4       52.33       33.32      8.87 o 
 -10   7   4       94.79      120.25     16.16 o 
  -9   7   4        6.31       12.97      4.33 o 
  -8   7   4      326.15      327.86     17.59 o 
  -7   7   4       24.13       18.33      4.52 o 
  -6   7   4        0.72        7.25      2.63 o 
  -5   7   4      118.21      120.83      9.08 o 
  -4   7   4       16.98       20.42      3.34 o 
  -3   7   4      392.65      393.56     24.87 o 
  -2   7   4      354.27      338.30     18.96 o 
  -1   7   4      263.40      243.40     36.67 o 
   0   7   4      925.17      907.07     26.25 o 
   1   7   4      291.76      277.60     14.62 o 
   2   7   4        0.65       -2.21      3.96 o 
   3   7   4        1.72        0.91      2.06 o 
   4   7   4      237.50      218.05     19.62 o 
   5   7   4       86.82       94.86     13.34 o 
   6   7   4       90.92       85.93     13.25 o 
   7   7   4      151.56      166.53     18.34 o 
   8   7   4        9.30        8.65      4.07 o 
   9   7   4      538.97      604.34     37.26 o 
  10   7   4       62.08       98.46     16.26 o 
 -11   8   4       53.52       68.46     13.16 o 
 -10   8   4      124.25      122.89     12.26 o 
  -9   8   4      123.76      125.98     11.99 o 
  -8   8   4        3.36        0.29      2.70 o 
  -7   8   4      287.49      305.71     14.18 o 
  -6   8   4      136.75      155.79     10.01 o 
  -5   8   4      292.14      272.12     16.30 o 
  -4   8   4      144.44      138.58     11.56 o 
  -3   8   4       76.60       72.27     11.62 o 
  -2   8   4       32.96       33.60      5.79 o 
  -1   8   4        0.12        1.60      2.36 o 
   0   8   4      483.37      415.25     19.39 o 
   1   8   4      187.84      153.93     12.01 o 
   2   8   4      161.91      143.95     16.64 o 
   3   8   4      142.86      109.60     14.78 o 
   4   8   4       31.74       24.05      7.84 o 
   5   8   4        3.62        7.80      4.75 o 
   6   8   4       27.63       25.20      8.27 o 
   7   8   4       50.10       31.20      8.44 o 
   8   8   4      123.84      134.68     18.10 o 
  -8   9   4       35.74       34.31      6.94 o 
  -7   9   4      141.86      158.07     18.45 o 
  -6   9   4      484.65      573.48     32.62 o 
  -5   9   4      248.11      304.93     18.31 o 
  -4   9   4        3.35        8.93      4.57 o 
  -3   9   4       67.28       73.06     12.93 o 
  -2   9   4       93.41       77.75     13.09 o 
  -1   9   4       90.85       78.14     10.07 o 
   0   9   4      136.54      157.61     12.94 o 
   1   9   4       16.83       21.55      7.46 o 
   2   9   4       43.82       28.92      8.39 o 
   3   9   4       60.50       79.98     13.83 o 
   4   9   4       51.64       48.81     10.59 o 
   5   9   4       59.86       70.91     13.36 o 
   6   9   4        1.00       -5.58      7.36 o 
  -7  10   4       45.54       50.27     11.97 o 
  -6  10   4       32.34       47.14     12.18 o 
  -5  10   4       19.22       18.38      7.00 o 
  -4  10   4      106.62      155.71     18.87 o 
  -3  10   4        2.57        1.92      5.44 o 
  -2  10   4       66.01       76.60     14.05 o 
  -1  10   4       27.13       46.73     10.17 o 
   0  10   4       17.74       19.52      5.07 o 
   1  10   4        4.97       -2.24      3.76 o 
   2  10   4        1.06        5.62      4.97 o 
 -17   1   5      156.94      174.34     21.66 o 
 -16   1   5       15.26       17.59      5.00 o 
 -15   1   5       35.73       34.54      6.42 o 
 -14   1   5      250.70      242.73     15.22 o 
 -13   1   5       91.67       85.66      8.61 o 
 -12   1   5       25.33       32.45      5.31 o 
 -11   1   5      426.41      410.80     18.11 o 
 -10   1   5      115.49      120.97      5.82 o 
  -9   1   5      461.73      488.15     11.41 o 
  -8   1   5       74.03       66.80      4.15 o 
  -7   1   5      578.69      578.78     11.65 o 
  -6   1   5      476.86      486.42      8.16 o 
  -5   1   5      466.42      482.67      6.57 o 
  -4   1   5     3936.78     3856.16     19.37 o 
  -3   1   5     1561.06     1575.11     13.50 o 
  -2   1   5      169.36      174.62      3.63 o 
  -1   1   5      137.17      131.67      2.52 o 
   0   1   5     4767.15     4848.70     24.77 o 
   1   1   5      512.41      545.47      7.07 o 
   2   1   5     1274.74     1255.48     20.86 o 
   3   1   5       87.01       86.88      5.78 o 
   4   1   5      781.46      775.80     17.76 o 
   5   1   5      176.35      206.68      9.78 o 
   6   1   5        8.49        5.91      2.13 o 
   7   1   5        3.77        3.17      2.13 o 
   8   1   5      162.19      169.35     12.19 o 
   9   1   5     2317.14     2193.74     45.87 o 
  10   1   5        0.87        1.38      2.75 o 
  11   1   5       22.25       18.17      5.38 o 
  12   1   5        8.40        4.24      9.73 o 
  13   1   5       21.24       38.46     12.36 o 
 -16   2   5      434.23      543.88     36.95 o 
 -15   2   5      282.30      319.75     18.24 o 
 -14   2   5       23.43       22.17      4.92 o 
 -13   2   5       59.24       66.04      7.80 o 
 -12   2   5      112.59      108.75      9.17 o 
 -11   2   5      604.40      565.30     23.65 o 
 -10   2   5      461.90      458.42     11.91 o 
  -9   2   5       47.90       51.19      3.96 o 
  -8   2   5       39.40       32.47      3.00 o 
  -7   2   5      520.94      557.48     11.51 o 
  -6   2   5     1628.95     1759.05     18.48 o 
  -5   2   5      156.84      161.92      4.82 o 
  -4   2   5      206.95      205.47      9.33 o 
  -3   2   5     3157.82     3182.38     33.20 o 
  -2   2   5      585.26      564.49      7.96 o 
  -1   2   5      118.10      141.62      3.06 o 
   0   2   5      919.11      963.92     11.12 o 
   1   2   5        0.24        2.65      0.84 o 
   2   2   5      270.14      302.76      6.62 o 
   3   2   5        2.39       10.32      2.30 o 
   4   2   5      236.20      207.88      5.88 o 
   5   2   5      209.93      249.20      8.99 o 
   6   2   5      520.40      539.60     16.28 o 
   7   2   5      350.71      343.02     13.15 o 
   8   2   5       19.06       18.85      3.21 o 
   9   2   5       10.83        5.99      5.79 o 
  10   2   5       15.35       10.55      7.90 o 
  11   2   5       15.92       19.28      5.61 o 
  12   2   5        4.63       10.73      5.16 o 
 -15   3   5      166.88      214.85     23.64 o 
 -14   3   5        9.28       12.39      7.61 o 
 -13   3   5       35.48       30.60      5.68 o 
 -12   3   5      189.76      149.64     14.50 o 
 -11   3   5      400.47      384.57     16.36 o 
 -10   3   5        1.56        0.13      1.88 o 
  -9   3   5      500.95      474.30     12.40 o 
  -8   3   5       46.81       49.44      5.89 o 
  -7   3   5       33.46       25.05      3.11 o 
  -6   3   5       86.53       91.56      5.03 o 
  -5   3   5     2107.20     2150.81     21.48 o 
  -4   3   5        7.07       12.52      3.00 o 
  -3   3   5      128.87      134.91      3.21 o 
  -2   3   5      629.34      582.23     10.03 o 
  -1   3   5      196.28      204.20      5.84 o 
   0   3   5     2143.38     2247.29     12.15 o 
   1   3   5      392.99      408.77     11.63 o 
   2   3   5     2046.02     2165.70     28.50 o 
   3   3   5      642.54      656.42     16.83 o 
   4   3   5     1676.63     1793.18     44.68 o 
   5   3   5       53.93       51.54      5.46 o 
   6   3   5      464.81      452.23     16.03 o 
   7   3   5      518.27      505.96     17.23 o 
   8   3   5      769.46      780.70     21.41 o 
   9   3   5      125.78      101.85     14.70 o 
  10   3   5        0.13       -2.04      3.31 o 
  11   3   5       46.20       48.69     15.28 o 
  12   3   5       57.12       61.03     21.29 o 
 -15   4   5       44.15       43.80     12.23 o 
 -14   4   5        0.41        6.35      6.32 o 
 -13   4   5       27.69       22.58      8.11 o 
 -12   4   5       22.10       23.06      7.53 o 
 -11   4   5      178.95      168.98     10.93 o 
 -10   4   5      299.53      262.80     10.13 o 
  -9   4   5        4.15        8.96      2.67 o 
  -8   4   5      649.55      690.52     17.91 o 
  -7   4   5       12.44        8.82      2.66 o 
  -6   4   5      155.00      145.07      9.40 o 
  -5   4   5       56.33       53.84      5.82 o 
  -4   4   5      324.73      304.98     12.72 o 
  -3   4   5      425.22      436.21      9.39 o 
  -2   4   5      959.63     1013.80     14.49 o 
  -1   4   5       10.27       11.08      1.85 o 
   0   4   5      401.54      355.04     16.61 o 
   1   4   5      540.76      553.55      7.91 o 
   2   4   5      342.97      383.21      7.98 o 
   3   4   5      264.66      247.02     11.29 o 
   4   4   5      878.43      827.18     21.63 o 
   5   4   5       69.49       68.43      9.96 o 
   6   4   5       14.81       11.67      4.09 o 
   7   4   5     1246.25     1222.21     28.70 o 
   8   4   5       62.47       58.41      6.69 o 
   9   4   5        2.65       -3.48      4.20 o 
  10   4   5       92.85       98.47     15.29 o 
  11   4   5       19.69       15.72      5.36 o 
  12   4   5       31.19       36.00     11.04 o 
 -14   5   5      464.90      567.79     38.32 o 
 -13   5   5       56.33       65.66     13.17 o 
 -12   5   5       96.37      103.68     15.23 o 
 -11   5   5       98.63       90.97     13.99 o 
 -10   5   5      109.56      124.99     15.51 o 
  -9   5   5       41.71       44.95      5.31 o 
  -8   5   5       87.15       63.12     10.45 o 
  -7   5   5       50.86       49.99      5.96 o 
  -6   5   5       10.43       16.99      4.04 o 
  -5   5   5      293.08      331.00     20.26 o 
  -4   5   5      841.52      806.94     18.11 o 
  -3   5   5       29.67       29.76      2.99 o 
  -2   5   5      209.92      210.13      7.66 o 
  -1   5   5       55.70       61.16      5.79 o 
   0   5   5      185.93      193.88     10.01 o 
   1   5   5      163.48      164.45      9.29 o 
   2   5   5      306.18      304.77      6.91 o 
   3   5   5       67.26       67.80      4.34 o 
   4   5   5      449.05      423.22     26.94 o 
   5   5   5       36.78       35.69      5.25 o 
   6   5   5       12.17       13.89      4.01 o 
   7   5   5        1.42       -0.51      3.21 o 
   8   5   5       51.93       66.00     11.88 o 
   9   5   5      147.17      136.50     18.07 o 
  10   5   5      202.29      221.16     23.48 o 
  11   5   5      507.84      553.11     38.83 o 
 -14   6   5      156.19      189.04     23.33 o 
 -13   6   5       23.85       16.69      8.46 o 
 -12   6   5       16.80       23.36      8.46 o 
 -11   6   5       28.23       26.75      8.96 o 
 -10   6   5        6.50       -1.09      4.19 o 
  -9   6   5        4.69        5.33      5.10 o 
  -8   6   5      301.95      334.05     24.22 o 
  -7   6   5      593.23      614.43     22.36 o 
  -6   6   5     3247.95     3273.42     50.55 o 
  -5   6   5        0.01       -2.34      2.28 o 
  -4   6   5     1988.45     2010.96     45.91 o 
  -3   6   5       98.50       95.06     11.31 o 
  -2   6   5      579.12      575.27     19.24 o 
  -1   6   5      180.56      163.41     10.26 o 
   0   6   5      293.50      289.73     13.53 o 
   1   6   5      572.52      592.37     19.46 o 
   2   6   5        0.99        0.38      1.58 o 
   3   6   5     1393.81     1432.76     44.74 o 
   4   6   5      124.75      115.62     12.99 o 
   5   6   5      818.69      781.71     35.01 o 
   6   6   5       85.34       72.89      8.11 o 
   7   6   5       25.86       20.74      5.44 o 
   8   6   5       63.07       64.97      8.41 o 
   9   6   5       73.27       71.61      9.19 o 
  10   6   5       64.27       76.53      9.89 o 
  11   6   5       26.37       38.95     11.02 o 
 -13   7   5        5.87       15.31      8.05 o 
 -12   7   5       90.57      120.23     17.11 o 
 -11   7   5        3.50       -0.83      5.23 o 
 -10   7   5       86.36       74.48     12.73 o 
  -9   7   5      355.76      357.47     40.87 o 
  -8   7   5        8.46        0.93      2.28 o 
  -7   7   5       21.43       21.23      3.98 o 
  -6   7   5       47.29       46.20      5.42 o 
  -5   7   5      179.39      174.29      9.92 o 
  -4   7   5       49.49       55.04      7.09 o 
  -3   7   5        3.05        8.24      5.14 o 
  -2   7   5       20.07       11.17      3.74 o 
  -1   7   5      168.92      157.10     11.21 o 
   0   7   5     1184.20     1130.49     29.45 o 
   1   7   5       10.82        7.49      3.01 o 
   2   7   5       64.09       56.43      9.89 o 
   3   7   5      160.41      132.24     15.16 o 
   4   7   5      617.32      605.53     32.67 o 
   5   7   5        0.22       -0.55      3.23 o 
   6   7   5        8.47       20.35      7.96 o 
   7   7   5       45.68       31.88      8.43 o 
   8   7   5      117.25      132.74     17.26 o 
   9   7   5       14.54       18.91      8.05 o 
  10   7   5      202.30      275.88     26.16 o 
 -12   8   5        1.55       -3.99      4.85 o 
 -11   8   5      274.54      297.11     27.12 o 
 -10   8   5      103.20      132.92     12.64 o 
  -9   8   5      123.28      146.72     12.97 o 
  -8   8   5       28.89       29.47      4.72 o 
  -7   8   5      143.52      122.71      9.33 o 
  -6   8   5      199.56      216.92     11.94 o 
  -5   8   5       44.15       57.27     10.47 o 
  -4   8   5       21.73       16.59      7.38 o 
  -3   8   5      262.87      244.98     21.43 o 
  -2   8   5        4.21       -6.45      5.60 o 
  -1   8   5        0.00        0.49      2.37 o 
   0   8   5       81.50       79.65      8.72 o 
   1   8   5       73.11       71.21     11.66 o 
   2   8   5       71.88       70.36     11.55 o 
   3   8   5       37.34       34.46      9.09 o 
   4   8   5      128.69      151.55     17.60 o 
   5   8   5       16.40       20.34      7.58 o 
   6   8   5       38.31       45.63     10.92 o 
   7   8   5        0.00       -5.08      5.80 o 
   8   8   5      149.92      165.42     19.87 o 
  -8   9   5        6.46        5.32      3.83 o 
  -7   9   5        2.54       -0.27      2.75 o 
  -6   9   5      172.94      227.93     16.36 o 
  -5   9   5      152.66      168.45     13.92 o 
  -4   9   5       24.67       17.23      5.12 o 
  -3   9   5       90.01       96.10     14.60 o 
  -2   9   5       38.03       40.01      9.38 o 
  -1   9   5        4.20       10.15      4.85 o 
   0   9   5       25.29       21.33      5.67 o 
   1   9   5       19.80       32.28      8.80 o 
   2   9   5        0.00        2.58      4.61 o 
   3   9   5       24.62       27.96      8.59 o 
   4   9   5       82.65       80.22     13.97 o 
   5   9   5       40.15       44.74     10.39 o 
   6   9   5      104.62      113.92     17.32 o 
  -6  10   5      168.86      199.78     22.81 o 
  -5  10   5       92.83      107.81     16.94 o 
  -4  10   5      195.44      270.73     26.03 o 
  -3  10   5        1.01        1.93      5.74 o 
  -2  10   5      208.66      191.89     22.10 o 
  -1  10   5       18.50        1.25      4.63 o 
   0  10   5        9.12       12.34      4.36 o 
   1  10   5      103.24      122.45     17.55 o 
 -17   0   6       90.16       89.33     14.65 o 
 -16   0   6      115.18      152.71     18.53 o 
 -15   0   6      270.36      303.80     24.60 o 
 -14   0   6       55.58       60.41     10.63 o 
 -13   0   6      177.90      176.19     17.00 o 
 -12   0   6       25.88       26.47      6.21 o 
 -11   0   6     5933.67     5850.87     84.89 o 
 -10   0   6     1023.78     1011.19     32.75 o 
  -9   0   6       22.59       25.02      5.10 o 
  -8   0   6     2300.52     2319.59     29.53 o 
  -7   0   6     1112.52     1162.86     22.08 o 
  -6   0   6     1062.56     1072.67     15.69 o 
  -5   0   6      380.48      438.65      9.51 o 
  -4   0   6      371.09      533.10     43.89 o 
  -3   0   6     4331.01     4313.59     30.37 o 
  -2   0   6      598.56      625.87      9.60 o 
  -1   0   6      356.58      376.99      8.30 o 
   0   0   6       86.45       92.00      5.49 o 
   1   0   6        8.18        3.78      1.63 o 
   2   0   6     1380.15     1366.50     32.20 o 
   3   0   6     3210.28     3347.28     50.15 o 
   4   0   6      273.74      317.62     15.36 o 
   5   0   6      154.54      141.84      8.19 o 
   6   0   6      465.87      440.78     25.59 o 
   7   0   6        0.31        6.07      4.58 o 
   8   0   6     1038.25      965.36     42.26 o 
   9   0   6       46.63       52.24     10.63 o 
  10   0   6      156.40      156.40     19.22 o 
  11   0   6       24.61       19.35      7.02 o 
  12   0   6       15.53        6.56      5.40 o 
 -17   1   6      127.58      129.24     17.97 o 
 -16   1   6       19.03        8.75      5.61 o 
 -15   1   6      177.12      200.62     14.12 o 
 -14   1   6      224.34      219.88     18.43 o 
 -13   1   6       43.99       34.42      5.32 o 
 -12   1   6      339.45      325.62     15.15 o 
 -11   1   6       59.39       62.25      4.55 o 
 -10   1   6      242.56      226.94      9.65 o 
  -9   1   6        4.51        1.79      1.11 o 
  -8   1   6      547.84      579.59     12.53 o 
  -7   1   6        5.60        5.22      1.07 o 
  -6   1   6        2.65        3.80      0.88 o 
  -5   1   6       23.02       30.74      2.47 o 
  -4   1   6      210.62      220.61      4.58 o 
  -3   1   6        9.07        8.23      1.05 o 
  -2   1   6      216.22      232.92      3.87 o 
  -1   1   6      141.93      139.94      2.60 o 
   0   1   6     1494.15     1493.41     14.07 o 
   1   1   6      690.71      697.56      8.14 o 
   2   1   6       14.61       16.20      3.44 o 
   3   1   6     2063.61     2083.79     30.04 o 
   4   1   6      490.91      484.80     15.59 o 
   5   1   6     4022.36     4030.98    109.16 o 
   6   1   6      188.74      185.96      9.78 o 
   7   1   6      186.71      193.65      8.72 o 
   8   1   6        8.79       11.00      4.14 o 
   9   1   6       43.07       41.20      7.57 o 
  10   1   6        0.12        2.84      3.08 o 
  11   1   6        9.12        3.95      2.64 o 
  12   1   6       23.00       20.11      5.73 o 
 -16   2   6        0.34        6.84      6.04 o 
 -15   2   6       47.87       54.53     13.79 o 
 -14   2   6      430.37      431.58     16.70 o 
 -13   2   6       13.60       22.94      3.82 o 
 -12   2   6      445.02      440.22     18.07 o 
 -11   2   6      176.89      179.60      8.02 o 
 -10   2   6      692.72      693.03     15.20 o 
  -9   2   6        3.60        1.76      1.44 o 
  -8   2   6      666.44      646.41     13.07 o 
  -7   2   6       24.40       23.39      2.87 o 
  -6   2   6      773.02      798.71     13.55 o 
  -5   2   6       38.77       47.90      6.22 o 
  -4   2   6      236.96      248.21      6.74 o 
  -3   2   6       52.41       65.21      5.63 o 
  -2   2   6      116.92      110.07      2.71 o 
  -1   2   6        0.71        3.39      0.68 o 
   0   2   6      395.63      451.05      9.07 o 
   1   2   6     1845.92     1871.91     15.60 o 
   2   2   6      570.05      580.08     10.45 o 
   3   2   6      200.43      200.60      7.04 o 
   4   2   6      403.03      340.25     30.03 o 
   5   2   6     1071.19     1015.37     13.78 o 
   6   2   6      561.96      536.57     17.16 o 
   7   2   6       31.62       36.79      8.74 o 
   8   2   6        8.79       13.51      5.80 o 
   9   2   6      685.22      722.11     27.63 o 
  10   2   6      176.44      160.42     13.73 o 
  11   2   6       28.87       28.05      6.60 o 
  12   2   6      162.73      149.21     16.46 o 
 -15   3   6        0.85        7.60      3.90 o 
 -14   3   6       10.71       25.38      8.24 o 
 -13   3   6        0.01        4.95      4.16 o 
 -12   3   6        1.80       -0.83      2.66 o 
 -11   3   6       38.04       32.50      3.70 o 
 -10   3   6       28.86       31.52      3.35 o 
  -9   3   6       19.23        9.44      2.79 o 
  -8   3   6      149.24      155.83      6.53 o 
  -7   3   6       28.51       18.56      3.20 o 
  -6   3   6     1543.38     1504.70     32.43 o 
  -5   3   6      422.54      423.05     10.60 o 
  -4   3   6        0.09        2.02      1.05 o 
  -3   3   6     1068.54     1108.01     13.90 o 
  -2   3   6      205.90      242.19     12.12 o 
  -1   3   6       55.01       68.85      2.42 o 
   0   3   6      126.43      144.88      4.02 o 
   1   3   6      619.16      657.69     11.79 o 
   2   3   6      836.37      852.58     20.00 o 
   3   3   6       17.90       16.02      2.69 o 
   4   3   6        0.42        1.46      1.85 o 
   5   3   6       37.13       35.63      5.69 o 
   6   3   6        5.89        1.07      6.27 o 
   7   3   6       81.77       72.34      6.79 o 
   8   3   6      379.39      366.57     26.99 o 
   9   3   6      271.38      216.93     21.67 o 
  10   3   6      103.62       77.42      9.84 o 
  11   3   6      106.24      112.48     12.77 o 
 -15   4   6       37.32       50.94     12.38 o 
 -14   4   6       21.59       11.48      6.23 o 
 -13   4   6      110.95       90.24     14.74 o 
 -12   4   6       37.21       31.02      8.61 o 
 -11   4   6      526.52      467.61     18.14 o 
 -10   4   6       54.38       43.49      4.05 o 
  -9   4   6      524.18      499.93     12.95 o 
  -8   4   6      278.31      281.09     10.46 o 
  -7   4   6      144.16      139.50      9.11 o 
  -6   4   6       65.03       55.47      3.28 o 
  -5   4   6       57.95       52.11      3.04 o 
  -4   4   6        8.75        5.66      0.84 o 
  -3   4   6      604.43      590.74     10.29 o 
  -2   4   6        4.61       12.13      2.96 o 
  -1   4   6     3727.85     3938.35     29.81 o 
   0   4   6      172.70      176.60      8.42 o 
   1   4   6      137.31      143.14      5.75 o 
   2   4   6      117.28      123.37      7.66 o 
   3   4   6      834.31      807.35     20.43 o 
   4   4   6        1.87        0.68      2.20 o 
   5   4   6     1002.11     1015.16     25.59 o 
   6   4   6       13.72       16.93      5.69 o 
   7   4   6      345.05      372.57     16.47 o 
   8   4   6      833.48      790.45     39.98 o 
   9   4   6        2.64       -1.17      4.76 o 
  10   4   6        0.21       -2.38      4.50 o 
  11   4   6        0.07       -6.52      4.35 o 
 -14   5   6       72.19       78.97     14.58 o 
 -13   5   6        2.27        0.95      4.87 o 
 -12   5   6       43.85       33.12      9.45 o 
 -11   5   6       42.13       48.73      6.63 o 
 -10   5   6       60.05       48.54     12.27 o 
  -9   5   6     1505.27     1417.09     49.71 o 
  -8   5   6      103.58      107.54     13.59 o 
  -7   5   6      309.41      292.19     14.97 o 
  -6   5   6      117.87      100.01      8.90 o 
  -5   5   6      190.30      172.79      8.82 o 
  -4   5   6        1.19        0.75      1.14 o 
  -3   5   6      182.33      190.90      7.87 o 
  -2   5   6        3.53        3.16      1.54 o 
  -1   5   6      713.26      719.67     19.25 o 
   0   5   6       28.65       21.23      3.63 o 
   1   5   6      279.51      289.05     17.82 o 
   2   5   6      317.51      325.19     13.36 o 
   3   5   6      665.50      665.01     20.05 o 
   4   5   6      169.80      155.48     10.27 o 
   5   5   6       15.48       14.87      5.48 o 
   6   5   6      192.24      189.65     12.44 o 
   7   5   6      119.11      140.78      8.88 o 
   8   5   6       27.68       29.82      6.02 o 
   9   5   6        2.53        0.50      3.52 o 
  10   5   6        3.87        5.29      4.93 o 
 -14   6   6      167.28      163.03     20.81 o 
 -13   6   6       10.56       10.45      6.38 o 
 -12   6   6      106.61       81.94     13.92 o 
 -11   6   6        1.98        5.13      5.14 o 
 -10   6   6      104.59       97.36     14.21 o 
  -9   6   6      134.14      103.03     14.26 o 
  -8   6   6      145.23      146.42     11.39 o 
  -7   6   6       38.25       43.08      5.12 o 
  -6   6   6        0.07        1.49      2.51 o 
  -5   6   6      379.72      353.88     13.47 o 
  -4   6   6      374.84      360.94     15.81 o 
  -3   6   6     1129.02     1149.23     38.90 o 
  -2   6   6      453.36      443.38     20.71 o 
  -1   6   6       81.18       80.33      7.26 o 
   0   6   6        1.04        1.03      4.34 o 
   1   6   6      199.58      197.48     16.58 o 
   2   6   6      342.93      327.62     21.19 o 
   3   6   6       32.75       31.10      6.80 o 
   4   6   6       30.99       28.63      7.20 o 
   5   6   6       19.26       10.58      6.88 o 
   6   6   6       36.61       31.83      5.74 o 
   7   6   6       27.07       24.40      7.69 o 
   8   6   6        5.57        4.73      2.83 o 
   9   6   6       63.68       74.99      9.50 o 
  10   6   6       37.02       51.97      8.64 o 
 -13   7   6       22.98       19.97      8.25 o 
 -12   7   6        0.81        0.96      5.04 o 
 -11   7   6       54.33       64.05     12.59 o 
 -10   7   6       23.31       34.87      9.85 o 
  -9   7   6       37.88       41.29     12.62 o 
  -8   7   6       29.25       22.72      4.89 o 
  -7   7   6        5.65        8.21      2.73 o 
  -6   7   6       24.95       17.78      3.76 o 
  -5   7   6      226.47      213.28     11.11 o 
  -4   7   6       28.61       28.71      5.37 o 
  -3   7   6       13.69       16.76      6.11 o 
  -2   7   6        7.01        3.49      3.65 o 
  -1   7   6       45.09       51.88      6.53 o 
   0   7   6      727.43      722.55     23.48 o 
   1   7   6      124.49      117.95     13.81 o 
   2   7   6       85.79       73.67     11.25 o 
   3   7   6      222.57      183.33     17.56 o 
   4   7   6       45.66       47.87      9.62 o 
   5   7   6       85.32       80.03     12.58 o 
   6   7   6       83.65       71.49     12.12 o 
   7   7   6        8.34        8.99      5.64 o 
   8   7   6       24.44       33.41      9.73 o 
   9   7   6        0.46       -6.77      5.93 o 
 -12   8   6       58.72       82.11     15.03 o 
 -11   8   6      197.39      213.86     23.70 o 
 -10   8   6      114.32      140.32     13.35 o 
  -9   8   6       10.50       11.52      8.29 o 
  -8   8   6        0.00       -3.46      3.08 o 
  -7   8   6        0.03        0.49      2.54 o 
  -6   8   6       28.48       21.32      4.09 o 
  -5   8   6       44.34       54.79      7.51 o 
  -4   8   6      489.55      502.83     22.27 o 
  -3   8   6       12.89        4.79      3.90 o 
  -2   8   6      142.51      133.28     15.47 o 
  -1   8   6       88.95       55.38      7.46 o 
   0   8   6       20.82       25.82      5.32 o 
   1   8   6       37.28       40.24      8.90 o 
   2   8   6        0.32       -8.11      5.96 o 
   3   8   6       57.55       57.16     11.52 o 
   4   8   6       72.62       71.34     12.63 o 
   5   8   6       11.73        8.53      4.70 o 
   6   8   6        9.10        7.09      5.42 o 
   7   8   6        6.65       20.60      7.87 o 
   8   8   6        0.11       -1.42      4.93 o 
  -9   9   6       18.12       28.68      8.48 o 
  -8   9   6        0.00       -4.75      3.60 o 
  -7   9   6      198.01      183.71     15.07 o 
  -6   9   6      313.37      363.69     20.87 o 
  -5   9   6      202.66      227.64     16.16 o 
  -4   9   6        1.05        5.24      3.80 o 
  -3   9   6      322.54      375.61     28.27 o 
  -2   9   6      386.14      353.14     27.35 o 
  -1   9   6       52.29       67.77     11.34 o 
   0   9   6        0.54        6.56      3.82 o 
   1   9   6        0.40        2.16      4.10 o 
   2   9   6       12.57        7.50      5.40 o 
   3   9   6        0.02        9.77      6.36 o 
   4   9   6        1.24       -6.40      7.61 o 
   5   9   6        4.22       -0.53      4.12 o 
  -3  10   6        8.03        1.62      4.52 o 
  -2  10   6       21.10       19.69      8.68 o 
  -1  10   6       31.30       37.35      9.67 o 
   0  10   6       81.78       86.78     14.72 o 
 -17   1   7      151.23      202.02     22.29 o 
 -16   1   7        1.84       -0.42      3.41 o 
 -15   1   7      179.41      213.54     15.61 o 
 -14   1   7      102.57       86.98     11.52 o 
 -13   1   7       88.57       93.18      7.27 o 
 -12   1   7      718.04      719.74     23.10 o 
 -11   1   7      981.24      960.15     18.67 o 
 -10   1   7      173.74      159.94      7.44 o 
  -9   1   7       67.90       71.57      7.16 o 
  -8   1   7      238.03      258.36      7.67 o 
  -7   1   7      276.82      290.44      7.47 o 
  -6   1   7       22.34       24.80      2.08 o 
  -5   1   7        1.60        1.79      0.91 o 
  -4   1   7      126.76      105.70      4.32 o 
  -3   1   7      726.15      776.72      8.84 o 
  -2   1   7     3121.79     3200.34     20.91 o 
  -1   1   7      157.57      156.32      5.37 o 
   0   1   7      277.92      309.35     11.96 o 
   1   1   7        0.50        0.50      0.65 o 
   2   1   7       12.73       18.71      1.19 o 
   3   1   7      227.07      263.90     11.54 o 
   4   1   7       12.92       18.60      4.81 o 
   5   1   7        4.13        2.97      2.02 o 
   6   1   7      122.68      118.60      8.30 o 
   7   1   7        2.44        2.91      1.85 o 
   8   1   7      152.56      157.41     12.48 o 
   9   1   7       32.81       22.49      5.31 o 
  10   1   7      149.58      174.42     14.71 o 
  11   1   7       50.08       59.80      9.43 o 
 -15   2   7       95.34      110.84     17.40 o 
 -14   2   7      185.00      207.80     22.30 o 
 -13   2   7      137.90      142.91     17.84 o 
 -12   2   7      278.21      270.73     13.91 o 
 -11   2   7       54.76       50.63      5.19 o 
 -10   2   7     1011.11     1022.32     18.64 o 
  -9   2   7      113.70      117.84      5.97 o 
  -8   2   7      529.22      588.16     12.14 o 
  -7   2   7      383.58      383.15     14.95 o 
  -6   2   7     5369.46     5619.70     41.63 o 
  -5   2   7        3.93        4.14      1.27 o 
  -4   2   7       53.53       76.61      3.95 o 
  -3   2   7       28.22       35.33      2.30 o 
  -2   2   7      286.78      280.58      6.41 o 
  -1   2   7      163.61      177.35      3.49 o 
   0   2   7      483.59      496.94      8.42 o 
   1   2   7      216.03      238.44      5.61 o 
   2   2   7        5.07        4.67      0.95 o 
   3   2   7     1242.78     1305.44     15.19 o 
   4   2   7      183.26      196.74     10.42 o 
   5   2   7       13.94       13.03      2.68 o 
   6   2   7       12.79       12.93      3.65 o 
   7   2   7      810.66      792.05     22.39 o 
   8   2   7       51.74       55.86     11.29 o 
   9   2   7       36.37       42.08      7.52 o 
  10   2   7        4.13       10.14      3.76 o 
  11   2   7      129.42      130.81     13.32 o 
 -15   3   7        1.91       -1.22      3.87 o 
 -14   3   7      205.73      195.52     21.94 o 
 -13   3   7       18.63       12.40      6.29 o 
 -12   3   7      127.10       97.08     14.38 o 
 -11   3   7        7.19       11.47      5.90 o 
 -10   3   7      640.58      634.07     14.62 o 
  -9   3   7      129.72      143.19      6.43 o 
  -8   3   7       26.24       30.07      2.75 o 
  -7   3   7      115.90      144.66      9.42 o 
  -6   3   7      730.92      765.97     14.60 o 
  -5   3   7      112.76      140.84      7.22 o 
  -4   3   7      468.03      480.29     14.28 o 
  -3   3   7        3.62        7.39      2.91 o 
  -2   3   7      943.68      992.22     19.43 o 
  -1   3   7      106.97      105.03      3.37 o 
   0   3   7      268.40      285.87      8.04 o 
   1   3   7     1184.15     1266.11     15.15 o 
   2   3   7      359.15      355.96     10.33 o 
   3   3   7       10.99       11.29      2.22 o 
   4   3   7       86.20       66.02      4.91 o 
   5   3   7       69.44       60.87      7.11 o 
   6   3   7     1153.56     1182.53     28.23 o 
   7   3   7     1002.77     1031.90     26.82 o 
   8   3   7       14.42       23.43      7.56 o 
   9   3   7       45.21       35.45      8.86 o 
  10   3   7       77.87       90.72     14.94 o 
  11   3   7       53.09       54.66      9.01 o 
 -15   4   7      271.46      287.31     28.16 o 
 -14   4   7        0.00       -2.80      5.27 o 
 -13   4   7        3.80       13.32      6.35 o 
 -12   4   7        5.39       -0.69      3.80 o 
 -11   4   7       16.80       10.64      3.49 o 
 -10   4   7      305.17      284.39     31.92 o 
  -9   4   7      181.38      172.67     11.35 o 
  -8   4   7       44.50       49.40     11.01 o 
  -7   4   7       20.57       21.12      7.50 o 
  -6   4   7      463.41      511.88     19.65 o 
  -5   4   7      425.78      443.90     10.71 o 
  -4   4   7     1745.15     1764.11     24.07 o 
  -3   4   7       30.61       33.80      6.22 o 
  -2   4   7        0.02        0.35      1.99 o 
  -1   4   7      466.09      434.27     13.13 o 
   0   4   7       94.24      108.10      5.27 o 
   1   4   7     1030.17     1042.55     21.17 o 
   2   4   7      693.65      742.31     18.88 o 
   3   4   7        1.17        0.77      1.43 o 
   4   4   7       40.76       31.96      4.63 o 
   5   4   7     1553.63     1569.74     30.60 o 
   6   4   7      135.47      145.23      8.29 o 
   7   4   7      112.15      111.71      9.37 o 
   8   4   7      146.12      133.89     17.26 o 
   9   4   7       15.65       18.34      7.09 o 
  10   4   7        0.01        4.09      5.25 o 
 -14   5   7       36.51       36.29     10.22 o 
 -13   5   7       14.56        8.85      7.11 o 
 -12   5   7       22.49       21.51      7.38 o 
 -11   5   7      255.99      251.10     14.70 o 
 -10   5   7       64.91       61.64      7.44 o 
  -9   5   7       73.00       70.95     11.33 o 
  -8   5   7       63.45       68.48     11.61 o 
  -7   5   7       30.81       24.27      5.04 o 
  -6   5   7        1.20        3.89      2.12 o 
  -5   5   7      408.81      418.03      8.57 o 
  -4   5   7      307.70      305.18     11.92 o 
  -3   5   7      207.05      214.87     15.27 o 
  -2   5   7     2610.64     2609.28     51.36 o 
  -1   5   7       48.76       44.35      4.95 o 
   0   5   7        0.85        3.23      4.90 o 
   1   5   7       55.35       49.48      7.66 o 
   2   5   7        0.17        0.94      1.97 o 
   3   5   7     1059.47     1042.16     25.34 o 
   4   5   7     1200.83     1202.26     28.54 o 
   5   5   7       45.55       37.35      5.45 o 
   6   5   7       19.74       13.66      4.16 o 
   7   5   7       46.25       40.89      5.17 o 
   8   5   7       52.38       50.38      7.17 o 
   9   5   7       26.74       27.45      5.92 o 
  10   5   7      110.16      125.86     18.69 o 
 -13   6   7      230.57      230.35     24.41 o 
 -12   6   7        4.65        4.43      4.52 o 
 -11   6   7        7.00        9.78      4.29 o 
 -10   6   7       57.26       69.41     12.69 o 
  -9   6   7       54.79       48.68      9.96 o 
  -8   6   7      185.57      161.55     12.26 o 
  -7   6   7        0.10        1.17      3.44 o 
  -6   6   7     3360.46     3392.17     43.10 o 
  -5   6   7      220.81      221.93     10.94 o 
  -4   6   7      695.57      707.94     22.84 o 
  -3   6   7      135.57      149.11     14.01 o 
  -2   6   7        8.73        1.86      2.39 o 
  -1   6   7      582.52      552.86     18.68 o 
   0   6   7       32.97       29.37      6.08 o 
   1   6   7       50.69       39.13      7.15 o 
   2   6   7       25.94       25.06      6.54 o 
   3   6   7      453.13      463.48     25.85 o 
   4   6   7      130.99      129.91     14.25 o 
   5   6   7      248.88      235.20     14.12 o 
   6   6   7      168.77      155.44     11.92 o 
   7   6   7        3.55        2.29      2.50 o 
   8   6   7        3.33       10.39      4.65 o 
   9   6   7        0.18       12.21      6.35 o 
 -12   7   7       10.07        6.05      5.32 o 
 -11   7   7       57.29       41.70     10.56 o 
 -10   7   7       25.94       22.98      6.57 o 
  -9   7   7      157.00      192.22     14.59 o 
  -8   7   7       60.56       70.11      7.02 o 
  -7   7   7      875.27      894.30     24.11 o 
  -6   7   7      379.79      382.92     15.45 o 
  -5   7   7        0.37        4.22      5.01 o 
  -4   7   7      747.92      754.08     25.47 o 
  -3   7   7      615.77      625.06     31.29 o 
  -2   7   7       75.60       59.64      9.88 o 
  -1   7   7        1.46       -2.65      2.94 o 
   0   7   7       10.73        7.67      2.77 o 
   1   7   7        0.19       -1.82      3.23 o 
   2   7   7      335.21      331.58     23.44 o 
   3   7   7       47.02       28.00      6.99 o 
   4   7   7       55.93       45.91      9.36 o 
   5   7   7       98.03      123.90     15.71 o 
   6   7   7        0.66       -0.29      4.50 o 
   7   7   7       15.65       20.14      6.26 o 
   8   7   7       45.45       51.74     10.38 o 
 -11   8   7       25.75       37.48      9.57 o 
 -10   8   7        0.27        5.30      3.15 o 
  -9   8   7       27.97       23.87      7.23 o 
  -8   8   7        0.01        0.47      3.13 o 
  -7   8   7        1.87        1.60      2.34 o 
  -6   8   7       66.87       58.50      7.84 o 
  -5   8   7       28.28       29.90      5.82 o 
  -4   8   7      200.75      201.40     14.21 o 
  -3   8   7      314.04      307.33     23.79 o 
  -2   8   7       50.51       61.54     10.88 o 
  -1   8   7      106.29      118.26     19.62 o 
   0   8   7       98.45      109.17     10.06 o 
   1   8   7       60.87       51.26     10.51 o 
   2   8   7        1.89        1.85      3.67 o 
   3   8   7        6.04        8.16      5.22 o 
   4   8   7      176.27      169.13     19.08 o 
   5   8   7      245.21      226.98     22.44 o 
   6   8   7        0.00       -3.68      5.19 o 
   7   8   7      135.99      174.34     20.26 o 
 -10   9   7      110.13      120.72     17.91 o 
  -9   9   7       18.91        7.57      4.83 o 
  -8   9   7       28.48       20.39      5.98 o 
  -7   9   7        5.81        6.56      4.05 o 
  -6   9   7       21.82       24.25      6.76 o 
  -5   9   7       15.41       27.56      6.14 o 
  -4   9   7       31.69       35.98     10.99 o 
  -3   9   7        0.23        5.30      5.37 o 
  -2   9   7       25.75       11.07      5.74 o 
  -1   9   7        5.37        7.14      4.54 o 
   0   9   7       12.60       18.89      7.26 o 
   1   9   7       11.81        0.89      4.66 o 
   2   9   7        1.04        4.10      5.51 o 
   3   9   7       84.36       93.96     14.75 o 
   4   9   7       57.47       51.71     11.00 o 
   5   9   7        5.34       11.25      5.33 o 
  -3  10   7        0.23        4.64      4.22 o 
  -2  10   7      109.07      103.64     15.85 o 
  -1  10   7        0.02       -6.98      6.13 o 
 -16   0   8       34.17       27.26      9.37 o 
 -15   0   8       13.84       15.70      7.05 o 
 -14   0   8      222.17      233.12     23.08 o 
 -13   0   8      864.62      869.03     42.10 o 
 -12   0   8     2825.99     2799.70     71.68 o 
 -11   0   8      384.52      382.18     25.54 o 
 -10   0   8      708.51      733.62     33.26 o 
  -9   0   8       20.76       20.81      3.91 o 
  -8   0   8     3401.32     3341.04     42.75 o 
  -7   0   8      773.29      811.47     20.69 o 
  -6   0   8      838.33      877.94     15.23 o 
  -5   0   8     1757.96     1824.10     31.09 o 
  -4   0   8      164.46      147.56      8.46 o 
  -3   0   8     8472.04     9077.20     64.44 o 
  -2   0   8     1784.65     1745.91     55.37 o 
  -1   0   8    10871.91    11446.69     63.09 o 
   0   0   8     1003.35     1021.35     18.34 o 
   1   0   8      105.78      123.52     11.40 o 
   2   0   8       90.81       97.45     10.03 o 
   3   0   8        4.91       10.63      4.11 o 
   4   0   8     1616.10     1616.67     40.89 o 
   5   0   8      595.24      623.03     31.00 o 
   6   0   8       20.83       18.68      6.40 o 
   7   0   8        3.53       -0.04      3.68 o 
   8   0   8     1513.98     1574.43     57.73 o 
   9   0   8     1296.12     1386.35     57.17 o 
  10   0   8       74.09       71.30     13.82 o 
  11   0   8        2.31       -5.14      6.81 o 
 -16   1   8       57.23       72.56     14.84 o 
 -15   1   8        8.74       18.41      8.08 o 
 -14   1   8        5.95        3.08      5.81 o 
 -13   1   8        0.12       -2.90      2.77 o 
 -12   1   8       74.63       82.46      8.65 o 
 -11   1   8      141.03      140.82      8.09 o 
 -10   1   8      303.01      305.89     11.55 o 
  -9   1   8      733.50      697.22     16.79 o 
  -8   1   8        5.26        3.15      0.98 o 
  -7   1   8      181.43      193.76      6.19 o 
  -6   1   8      514.81      550.06      8.85 o 
  -5   1   8       78.77       77.97      3.43 o 
  -4   1   8     1689.95     1755.39     20.16 o 
  -3   1   8      169.56      172.84      4.19 o 
  -2   1   8     5827.88     6122.87     27.08 o 
  -1   1   8     2406.12     2413.01     26.69 o 
   0   1   8      218.81      224.69     11.36 o 
   1   1   8        9.63        7.31      1.13 o 
   2   1   8      986.26      967.38     12.50 o 
   3   1   8     1028.69      998.61     19.54 o 
   4   1   8        1.23        3.00      1.84 o 
   5   1   8      189.32      199.81     11.26 o 
   6   1   8        5.34       12.67      3.04 o 
   7   1   8       65.62       62.37      8.20 o 
   8   1   8      160.94      180.24     27.31 o 
   9   1   8      408.17      428.96     22.53 o 
  10   1   8        5.96        9.20      3.59 o 
  11   1   8        9.65        7.16      6.10 o 
 -15   2   8        2.44        4.32      5.11 o 
 -14   2   8       36.18       43.83     11.82 o 
 -13   2   8      345.58      352.14     27.65 o 
 -12   2   8        0.08        6.99      5.83 o 
 -11   2   8       85.47       97.04      8.77 o 
 -10   2   8       70.33       64.49     13.92 o 
  -9   2   8      696.34      696.40     17.51 o 
  -8   2   8        0.14        0.35      1.58 o 
  -7   2   8      551.62      528.85     13.77 o 
  -6   2   8      470.70      517.80     13.19 o 
  -5   2   8      663.82      673.11     12.73 o 
  -4   2   8      134.38      118.55      5.22 o 
  -3   2   8      405.12      392.42      6.39 o 
  -2   2   8       16.60       20.99      1.28 o 
  -1   2   8        0.78        2.57      0.82 o 
   0   2   8      490.31      517.95     15.85 o 
   1   2   8       50.09       58.62      3.72 o 
   2   2   8     1076.32     1038.50     12.47 o 
   3   2   8      350.77      361.99      8.03 o 
   4   2   8       64.08       65.73      6.56 o 
   5   2   8      393.77      375.11     15.66 o 
   6   2   8        3.67        6.69      4.27 o 
   7   2   8      111.88      124.56     10.51 o 
   8   2   8       49.05       50.75     10.86 o 
   9   2   8      103.13      100.12     11.16 o 
  10   2   8       16.68       16.77      5.20 o 
 -15   3   8       22.59       22.37      9.48 o 
 -14   3   8        2.56        0.47      4.27 o 
 -13   3   8      122.70      122.48     16.78 o 
 -12   3   8       11.67       14.65      6.48 o 
 -11   3   8      191.05      180.97     11.73 o 
 -10   3   8       70.27       81.20      7.80 o 
  -9   3   8        0.50        0.33      1.72 o 
  -8   3   8       53.99       62.87      5.05 o 
  -7   3   8      136.02      158.71      7.78 o 
  -6   3   8        0.01       -0.22      1.56 o 
  -5   3   8      193.51      206.73      7.12 o 
  -4   3   8        1.33        3.27      1.52 o 
  -3   3   8       81.34       73.28      4.82 o 
  -2   3   8        3.96        5.01      0.88 o 
  -1   3   8        2.05        3.53      1.11 o 
   0   3   8       57.36       65.25      3.35 o 
   1   3   8       88.65       95.09      5.22 o 
   2   3   8       26.02       21.40      2.69 o 
   3   3   8       83.76       88.80      5.49 o 
   4   3   8      296.30      287.34     10.39 o 
   5   3   8      482.62      489.11     14.18 o 
   6   3   8       79.99       81.38      7.86 o 
   7   3   8       82.75       86.99      9.06 o 
   8   3   8       92.45      110.37     15.80 o 
   9   3   8       14.30       15.42      6.91 o 
  10   3   8       35.54       34.39      7.02 o 
 -14   4   8        6.70        0.80      4.53 o 
 -13   4   8      108.31      105.99     16.89 o 
 -12   4   8      137.62      110.63     15.83 o 
 -11   4   8      235.69      191.36     12.78 o 
 -10   4   8      890.38      853.17     35.55 o 
  -9   4   8      556.76      537.45     21.52 o 
  -8   4   8       34.61       29.13      3.69 o 
  -7   4   8       61.39       69.59      4.66 o 
  -6   4   8      184.38      193.06      7.16 o 
  -5   4   8       84.04       84.80      4.78 o 
  -4   4   8       24.59       30.13      3.27 o 
  -3   4   8      476.59      477.40     13.30 o 
  -2   4   8      237.99      248.11     18.53 o 
  -1   4   8      508.39      504.02     12.44 o 
   0   4   8       66.08       73.44      7.23 o 
   1   4   8       51.78       54.58      4.66 o 
   2   4   8      267.66      289.02     10.31 o 
   3   4   8      314.52      314.54     11.21 o 
   4   4   8      209.81      220.22     12.38 o 
   5   4   8      441.04      471.51     21.39 o 
   6   4   8      139.81      141.16      8.39 o 
   7   4   8       21.02       15.13      3.92 o 
   8   4   8      175.94      187.71     20.37 o 
   9   4   8       52.54       43.02     10.73 o 
  10   4   8        3.01        6.18      5.14 o 
 -14   5   8       12.28        3.86      4.70 o 
 -13   5   8        3.62        3.16      4.82 o 
 -12   5   8       83.49       77.29     13.89 o 
 -11   5   8      228.43      192.46     13.22 o 
 -10   5   8       53.65       46.04      6.80 o 
  -9   5   8       23.77       31.20      5.87 o 
  -8   5   8      475.40      484.04     20.17 o 
  -7   5   8      410.67      392.68     18.17 o 
  -6   5   8      840.35      837.33     25.82 o 
  -5   5   8      193.99      190.51      9.62 o 
  -4   5   8      373.15      359.47     23.60 o 
  -3   5   8      253.32      283.52     13.31 o 
  -2   5   8       38.03       42.54      7.08 o 
  -1   5   8      109.94      113.61      7.63 o 
   0   5   8        6.13        5.77      2.09 o 
   1   5   8       58.10       51.15      5.47 o 
   2   5   8        0.24        1.75      2.08 o 
   3   5   8      883.15      867.59     19.93 o 
   4   5   8      145.91      138.53      8.28 o 
   5   5   8      278.44      267.19     11.83 o 
   6   5   8      141.21      143.27      9.05 o 
   7   5   8       87.18       76.64      8.61 o 
   8   5   8       70.18       51.81     11.31 o 
   9   5   8        3.57        7.41      5.68 o 
 -13   6   8       61.51       75.40     14.37 o 
 -12   6   8        5.88        3.94      5.98 o 
 -11   6   8       19.95       20.45      5.18 o 
 -10   6   8       58.56       63.50      8.40 o 
  -9   6   8      212.84      214.93     14.69 o 
  -8   6   8        1.15        0.56      3.43 o 
  -7   6   8      139.74      142.53      9.50 o 
  -6   6   8      293.42      296.79     13.06 o 
  -5   6   8        3.46        5.37      2.63 o 
  -4   6   8      181.97      178.80     11.70 o 
  -3   6   8       60.57       55.40      8.90 o 
  -2   6   8       12.42        9.17      3.18 o 
  -1   6   8      382.76      386.13     15.71 o 
   0   6   8        4.84        5.73      2.41 o 
   1   6   8        1.08       -0.16      3.41 o 
   2   6   8       11.98       13.55      5.15 o 
   3   6   8       47.32       42.87      8.01 o 
   4   6   8      175.57      186.95     20.39 o 
   5   6   8       12.22       13.87      3.18 o 
   6   6   8      192.00      201.80     11.22 o 
   7   6   8        0.11       -1.88      3.49 o 
   8   6   8      101.24      116.50     17.11 o 
 -12   7   8        1.77       -2.44      5.56 o 
 -11   7   8       25.02       27.19     11.85 o 
 -10   7   8       92.40       99.24     11.26 o 
  -9   7   8       58.32       71.10      9.38 o 
  -8   7   8        8.29       12.95      4.06 o 
  -7   7   8      215.27      225.37     12.46 o 
  -6   7   8      376.47      354.93     15.18 o 
  -5   7   8      424.18      423.09     19.57 o 
  -4   7   8      445.38      478.03     20.46 o 
  -3   7   8      143.23      122.72     13.99 o 
  -2   7   8      473.33      454.92     26.13 o 
  -1   7   8       81.08       68.23      7.50 o 
   0   7   8      943.48      922.19     26.50 o 
   1   7   8      426.65      437.03     26.64 o 
   2   7   8      129.20      112.91     14.06 o 
   3   7   8      480.91      491.41     29.20 o 
   4   7   8       13.80       12.12      4.84 o 
   5   7   8       25.92       25.20      7.19 o 
   6   7   8       87.81       90.30     15.51 o 
 -11   8   8      237.18      265.05     27.05 o 
 -10   8   8        2.27        2.92      3.79 o 
  -9   8   8       20.57       25.31      6.16 o 
  -8   8   8        0.00        3.27      3.80 o 
  -7   8   8        1.67        4.79      3.88 o 
  -6   8   8        0.12        2.48      3.50 o 
  -5   8   8       43.79       45.21      7.08 o 
  -4   8   8        1.36        5.80      3.44 o 
  -3   8   8      171.21      140.62     16.37 o 
  -2   8   8      128.76      130.90     15.62 o 
  -1   8   8       36.49       20.87      6.78 o 
   0   8   8        9.59        8.91      4.69 o 
   1   8   8       31.15       28.78      8.40 o 
   2   8   8       29.11       23.23      6.15 o 
   3   8   8       13.02       12.31      6.49 o 
   4   8   8       13.87        5.22      5.09 o 
   5   8   8      129.16      117.81     16.50 o 
  -9   9   8        2.30       -4.24      8.52 o 
  -7   9   8      397.50      476.98     24.42 o 
  -6   9   8       32.21       31.60      7.36 o 
  -5   9   8        8.38       10.78      5.37 o 
  -4   9   8      152.99      203.31     15.25 o 
  -3   9   8        3.58        5.74      3.81 o 
  -2   9   8        1.25        2.13      3.44 o 
  -1   9   8       19.00       17.56      7.34 o 
   0   9   8        0.03        7.54      5.33 o 
   1   9   8        1.65       -5.18      4.89 o 
   2   9   8       14.49       17.36      6.04 o 
   3   9   8        8.76        6.52      3.72 o 
   4   9   8        1.03        5.40      5.11 o 
  -2  10   8       31.31       30.97      8.60 o 
 -16   1   9      249.33      250.21     19.32 o 
 -15   1   9        9.76       20.47      5.76 o 
 -14   1   9       19.54       11.62      4.02 o 
 -13   1   9      104.67      101.95     10.31 o 
 -12   1   9        7.68        6.63      2.64 o 
 -11   1   9       82.65       87.50      6.68 o 
 -10   1   9        0.18       -0.07      1.65 o 
  -9   1   9       58.71       66.01      5.53 o 
  -8   1   9      278.33      229.77      7.24 o 
  -7   1   9     1278.10     1336.16     16.21 o 
  -6   1   9      733.60      726.68     13.64 o 
  -5   1   9        0.21        0.84      0.85 o 
  -4   1   9      226.36      222.24      7.67 o 
  -3   1   9      246.15      247.95      6.65 o 
  -2   1   9     1528.83     1531.59     20.15 o 
  -1   1   9     1294.98     1290.35     20.77 o 
   0   1   9       14.35       12.21      2.33 o 
   1   1   9      327.87      347.95     14.34 o 
   2   1   9       22.78       18.10      1.82 o 
   3   1   9      182.84      204.14      6.83 o 
   4   1   9      105.67      127.22      9.21 o 
   5   1   9     1348.49     1322.34     31.19 o 
   6   1   9       43.12       41.89      5.53 o 
   7   1   9      730.87      683.89     26.89 o 
   8   1   9      778.06      813.52     30.46 o 
   9   1   9        9.51       13.37      6.28 o 
  10   1   9        4.62       -1.54      2.71 o 
 -16   2   9       22.54       30.24      9.30 o 
 -15   2   9       41.01       48.25      8.06 o 
 -14   2   9       26.83       22.91      4.97 o 
 -13   2   9       27.01       30.17      5.96 o 
 -12   2   9      521.87      546.59     16.97 o 
 -11   2   9       28.98       26.15      3.78 o 
 -10   2   9        4.29        7.44      2.47 o 
  -9   2   9      217.65      216.85      9.93 o 
  -8   2   9      392.72      432.18     13.39 o 
  -7   2   9        0.02       -0.36      1.36 o 
  -6   2   9        0.93        2.38      1.79 o 
  -5   2   9       93.77      120.22      8.39 o 
  -4   2   9      107.38      109.94      5.35 o 
  -3   2   9     1305.38     1305.70     10.91 o 
  -2   2   9       46.39       44.21      2.12 o 
  -1   2   9       55.43       69.06      5.52 o 
   0   2   9       60.85       76.15      6.23 o 
   1   2   9      250.66      244.22      7.52 o 
   2   2   9       96.25      107.52      5.32 o 
   3   2   9      152.57      152.39      6.78 o 
   4   2   9       10.05       11.02      2.14 o 
   5   2   9       48.61       44.09      5.87 o 
   6   2   9       55.39       57.45      6.92 o 
   7   2   9       27.07       22.36      7.56 o 
   8   2   9      102.50       86.05      9.89 o 
   9   2   9        3.51       -2.41      3.23 o 
  10   2   9        0.44       -2.38      5.02 o 
 -15   3   9       34.86       32.32      9.96 o 
 -14   3   9       37.01       36.38     10.29 o 
 -13   3   9       35.55       40.73     10.04 o 
 -12   3   9      119.89      119.33      8.19 o 
 -11   3   9     1641.98     1650.75     29.33 o 
 -10   3   9      457.05      472.79     15.23 o 
  -9   3   9        0.09       -2.55      2.13 o 
  -8   3   9      247.38      250.46     10.48 o 
  -7   3   9       23.62       16.01      2.56 o 
  -6   3   9      601.85      585.68     12.92 o 
  -5   3   9      230.99      241.50      7.94 o 
  -4   3   9     1574.21     1595.38     20.88 o 
  -3   3   9      123.58      120.22      9.17 o 
  -2   3   9        3.14        1.40      0.57 o 
  -1   3   9       34.84       35.01      2.34 o 
   0   3   9        7.15        5.18      1.34 o 
   1   3   9      650.72      682.71     14.28 o 
   2   3   9       44.86       54.11      4.20 o 
   3   3   9      564.86      568.20     14.20 o 
   4   3   9      135.70      134.81      7.30 o 
   5   3   9      181.45      174.44      8.71 o 
   6   3   9     1029.67     1112.77     29.86 o 
   7   3   9      131.09      126.59     16.35 o 
   8   3   9       40.50       27.53      8.28 o 
   9   3   9        1.63       -0.74      4.07 o 
  10   3   9        1.22       12.87      7.92 o 
 -14   4   9       14.83       12.54      6.47 o 
 -13   4   9       40.63       34.21     11.39 o 
 -12   4   9       13.35       17.68      6.96 o 
 -11   4   9      124.68      128.68      8.42 o 
 -10   4   9        0.29       -0.16      2.17 o 
  -9   4   9        7.13        8.87      2.97 o 
  -8   4   9        9.55       12.22      3.30 o 
  -7   4   9        5.50        2.84      1.52 o 
  -6   4   9        9.12        6.35      1.71 o 
  -5   4   9       97.54       92.97      4.27 o 
  -4   4   9        9.68       10.42      2.50 o 
  -3   4   9      334.29      338.15     16.87 o 
  -2   4   9      548.13      555.34     16.65 o 
  -1   4   9      104.14      105.52      5.44 o 
   0   4   9       78.21       86.41      5.42 o 
   1   4   9      149.96      148.40      7.32 o 
   2   4   9       64.09       79.11      5.51 o 
   3   4   9       45.74       45.97      4.60 o 
   4   4   9      315.01      311.40     11.76 o 
   5   4   9        0.26        0.01      2.07 o 
   6   4   9      231.44      229.46     16.60 o 
   7   4   9      165.28      170.42     19.11 o 
   8   4   9        4.41        4.38      5.38 o 
   9   4   9        3.81        5.50      5.45 o 
 -14   5   9       80.05       96.50     17.18 o 
 -13   5   9       11.33       15.57      7.30 o 
 -12   5   9       57.05       44.79     10.55 o 
 -11   5   9       38.86       38.43      6.74 o 
 -10   5   9        8.63        9.71      4.94 o 
  -9   5   9      241.43      231.08     14.70 o 
  -8   5   9       14.36       17.88      7.49 o 
  -7   5   9      344.80      327.67     17.26 o 
  -6   5   9      336.28      363.95     12.44 o 
  -5   5   9       53.83       50.24      5.23 o 
  -4   5   9       47.06       45.61      4.89 o 
  -3   5   9       55.29       60.43      6.44 o 
  -2   5   9      363.08      356.27     18.78 o 
  -1   5   9      395.03      399.20     15.62 o 
   0   5   9       34.25       41.96      7.71 o 
   1   5   9        0.12       -0.55      1.60 o 
   2   5   9       37.77       42.77      5.43 o 
   3   5   9       13.16       15.01      3.04 o 
   4   5   9      152.31      158.82      9.05 o 
   5   5   9      162.63      185.30     10.03 o 
   6   5   9      196.38      196.71     13.78 o 
   7   5   9       27.12       44.19     10.50 o 
   8   5   9       92.60      104.13     16.15 o 
   9   5   9        5.95       -5.66      6.51 o 
 -13   6   9        2.09        2.89      5.00 o 
 -12   6   9       28.43       30.87      9.83 o 
 -11   6   9        3.73        1.26      3.10 o 
 -10   6   9       70.01       72.64      9.56 o 
  -9   6   9       80.97       88.33     27.80 o 
  -8   6   9      393.95      411.51     14.12 o 
  -7   6   9      502.38      518.80     17.95 o 
  -6   6   9      598.56      617.66     19.13 o 
  -5   6   9      764.51      789.20     25.11 o 
  -4   6   9      653.48      668.43     22.65 o 
  -3   6   9      826.98      852.47     25.10 o 
  -2   6   9        2.36       -2.63      3.43 o 
  -1   6   9      426.13      445.65     23.03 o 
   0   6   9       40.58       49.85      8.79 o 
   1   6   9        0.16       -0.74      2.77 o 
   2   6   9     1279.12     1296.09     42.43 o 
   3   6   9      363.69      362.48     17.38 o 
   4   6   9      166.69      188.31     10.45 o 
   5   6   9      207.76      197.42     13.98 o 
   6   6   9       10.61       13.33      6.48 o 
   7   6   9       32.20       39.90     10.35 o 
   8   6   9        0.42        9.59      5.73 o 
 -12   7   9       10.08       10.77      5.91 o 
 -11   7   9        0.02        0.83      3.33 o 
 -10   7   9      225.87      228.93     13.38 o 
  -9   7   9       13.52       18.85      4.18 o 
  -8   7   9        2.38        3.33      3.16 o 
  -7   7   9        9.86        1.53      2.66 o 
  -6   7   9        0.91        4.30      2.91 o 
  -5   7   9       25.58       27.67      5.50 o 
  -4   7   9        2.03        0.87      2.86 o 
  -3   7   9      162.12      153.31     11.59 o 
  -2   7   9      266.03      260.58     19.78 o 
  -1   7   9      576.51      530.92     27.80 o 
   0   7   9      460.53      428.72     26.22 o 
   1   7   9        0.00        0.12      3.07 o 
   2   7   9      336.14      341.06     23.80 o 
   3   7   9      185.98      178.49     17.44 o 
   4   7   9       18.92       12.25     12.25 o 
   5   7   9       28.61       55.29     11.98 o 
   6   7   9        5.70       21.32      9.21 o 
 -10   8   9       48.25       57.09     10.63 o 
  -9   8   9       20.43       25.23      6.10 o 
  -8   8   9        0.91        2.34      2.82 o 
  -7   8   9        3.03        2.10      3.83 o 
  -6   8   9       32.71       44.00     13.85 o 
  -5   8   9        4.53        4.02      3.37 o 
  -4   8   9      135.86      138.75     12.10 o 
  -3   8   9       65.74       79.29      9.08 o 
  -2   8   9       33.08       37.37      8.43 o 
  -1   8   9        2.61       -1.04      3.30 o 
   0   8   9       72.50       67.00     11.66 o 
   1   8   9        3.22        8.65      5.77 o 
   2   8   9        5.10       10.06      5.28 o 
   3   8   9       57.43       59.46     11.55 o 
   5   8   9        0.55        9.01      8.48 o 
  -7   9   9      154.04      152.62     19.74 o 
  -6   9   9        0.07       -4.18      6.49 o 
  -5   9   9      109.74      106.59     15.50 o 
  -4   9   9       14.16       24.97      8.19 o 
  -3   9   9        0.40        5.41      4.19 o 
  -2   9   9       16.15       14.71      6.49 o 
   1   9   9       38.70       40.41     10.40 o 
   2   9   9        5.01       -1.61      3.85 o 
 -16   0  10        5.40       -2.09      4.93 o 
 -15   0  10        1.24        0.16      4.38 o 
 -14   0  10       99.14       94.83     15.10 o 
 -13   0  10       97.27       77.69     12.84 o 
 -12   0  10     2488.43     2454.36     67.95 o 
 -11   0  10     1046.16     1061.31     42.85 o 
 -10   0  10      179.37      179.60     11.55 o 
  -9   0  10      441.49      425.84     17.16 o 
  -8   0  10      214.46      202.05     19.96 o 
  -7   0  10      512.10      528.31     18.45 o 
  -6   0  10       49.36       41.63      5.57 o 
  -5   0  10      390.29      382.30     19.57 o 
  -4   0  10        7.60        0.66      3.11 o 
  -3   0  10       61.67       65.64      5.33 o 
  -2   0  10      300.85      310.55     20.31 o 
  -1   0  10      551.91      555.45     15.65 o 
   0   0  10        3.64        4.06      1.72 o 
   1   0  10     1195.49     1236.17     32.87 o 
   2   0  10       18.49       13.93      3.35 o 
   3   0  10       11.01        5.09      2.60 o 
   4   0  10      837.62      824.30     24.60 o 
   5   0  10      136.78      133.98     10.27 o 
   6   0  10     1456.66     1478.52     54.87 o 
   7   0  10      765.50      773.20     41.46 o 
   8   0  10      132.33      135.62     18.48 o 
   9   0  10        0.63       -5.67      6.77 o 
 -16   1  10       39.21       31.76     10.45 o 
 -15   1  10      178.60      189.06     24.79 o 
 -14   1  10       62.02       56.64      8.32 o 
 -13   1  10        0.54        0.97      5.54 o 
 -12   1  10       47.65       45.41      5.16 o 
 -11   1  10       40.86       45.43      5.02 o 
 -10   1  10       23.66       28.32      4.01 o 
  -9   1  10      648.20      659.77     17.51 o 
  -8   1  10       47.51       44.80      4.84 o 
  -7   1  10        0.71        0.59      1.27 o 
  -6   1  10      103.60      104.00      4.21 o 
  -5   1  10       18.34       21.83      2.79 o 
  -4   1  10      355.08      369.71      9.06 o 
  -3   1  10       78.21       82.75      2.91 o 
  -2   1  10       14.18       17.45      3.03 o 
  -1   1  10      115.68      110.63      6.46 o 
   0   1  10        0.00        0.28      1.78 o 
   1   1  10       11.99       14.04      2.53 o 
   2   1  10      319.03      330.52     14.71 o 
   3   1  10      822.20      866.40     24.56 o 
   4   1  10      873.86      873.31     25.36 o 
   5   1  10       75.59       74.33      7.79 o 
   6   1  10      187.27      194.96     12.59 o 
   7   1  10       74.17       78.72      9.71 o 
   8   1  10      109.59      127.43     12.80 o 
   9   1  10       49.41       56.68      8.89 o 
 -16   2  10      243.37      234.14     24.63 o 
 -15   2  10       70.91       78.82     10.31 o 
 -14   2  10       14.84       16.50      4.70 o 
 -13   2  10      151.47      160.68     28.51 o 
 -12   2  10       60.99       58.49      7.27 o 
 -11   2  10       10.33       13.48      3.04 o 
 -10   2  10     1447.80     1450.68     27.05 o 
  -9   2  10      602.43      604.01     18.13 o 
  -8   2  10       56.81       65.66      5.61 o 
  -7   2  10        4.20        5.47      1.94 o 
  -6   2  10       43.04       37.84      3.94 o 
  -5   2  10      129.99      136.16      7.27 o 
  -4   2  10        4.32        2.92      1.55 o 
  -3   2  10      256.96      249.07      5.34 o 
  -2   2  10      144.96      161.97      4.64 o 
  -1   2  10      604.20      600.03     16.72 o 
   0   2  10      257.35      273.73     12.27 o 
   1   2  10      207.37      201.72     11.06 o 
   2   2  10      144.21      132.09      9.49 o 
   3   2  10       21.14       19.02      4.06 o 
   4   2  10      233.01      234.96     13.41 o 
   5   2  10        2.40        1.95      2.23 o 
   6   2  10       81.52       91.20      8.77 o 
   7   2  10       23.03       21.49      7.46 o 
   8   2  10      428.39      414.77     22.70 o 
   9   2  10       57.20       60.93      9.26 o 
 -16   3  10        7.28        1.75      5.13 o 
 -15   3  10        1.62       -2.16      3.30 o 
 -14   3  10        2.98        2.20      3.40 o 
 -13   3  10       22.61       23.14      4.91 o 
 -12   3  10        9.38        8.41      2.40 o 
 -11   3  10       82.61       93.02     10.08 o 
 -10   3  10      210.07      205.67     10.26 o 
  -9   3  10      193.94      158.94      8.86 o 
  -8   3  10       25.77       22.39      3.28 o 
  -7   3  10      103.81      104.71      8.11 o 
  -6   3  10      224.28      214.18      8.09 o 
  -5   3  10        0.12       -1.41      1.44 o 
  -4   3  10        0.46        1.19      1.80 o 
  -3   3  10        0.32        1.73      0.89 o 
  -2   3  10     1725.32     1759.01     20.49 o 
  -1   3  10       10.85        3.06      2.09 o 
   0   3  10        0.00        0.22      2.57 o 
   1   3  10       96.95       93.71      5.31 o 
   2   3  10        1.64       -0.38      1.78 o 
   3   3  10        4.22        4.97      3.33 o 
   4   3  10       56.08       62.66      7.24 o 
   5   3  10       55.48       43.50      6.10 o 
   6   3  10        2.74        4.98      5.34 o 
   7   3  10      725.67      722.94     40.25 o 
   8   3  10      130.32      140.96     18.66 o 
   9   3  10       76.69       84.87     15.24 o 
 -14   4  10        2.48        6.55      6.89 o 
 -13   4  10       90.43       89.37     10.08 o 
 -12   4  10      442.37      389.18     15.38 o 
 -11   4  10       63.88       65.41      6.80 o 
 -10   4  10       21.24       24.51      3.96 o 
  -9   4  10      237.10      228.30     10.80 o 
  -8   4  10      133.31      121.56      7.33 o 
  -7   4  10      588.65      581.27     18.87 o 
  -6   4  10       68.77       77.48      5.24 o 
  -5   4  10      262.02      280.99     13.24 o 
  -4   4  10      185.51      182.11      8.73 o 
  -3   4  10      277.93      290.66     15.04 o 
  -2   4  10      307.99      310.11     10.69 o 
  -1   4  10        0.21        0.71      1.88 o 
   0   4  10       89.01       91.98      5.61 o 
   1   4  10      200.78      199.21      8.59 o 
   2   4  10        7.53        8.86      2.04 o 
   3   4  10        8.19       11.90      5.90 o 
   4   4  10      220.73      222.82     13.80 o 
   5   4  10      414.45      431.46     19.55 o 
   6   4  10        1.04       -2.50      2.98 o 
   7   4  10      104.37      111.40     16.27 o 
   8   4  10       19.51       17.71      7.50 o 
 -13   5  10      106.52      113.86     17.62 o 
 -12   5  10      149.94      131.08     18.45 o 
 -11   5  10      244.37      209.25     14.66 o 
 -10   5  10      596.04      568.16     23.98 o 
  -9   5  10       78.37       81.60      9.32 o 
  -8   5  10      199.79      186.10     13.36 o 
  -7   5  10      332.42      333.05     12.05 o 
  -6   5  10      475.76      470.54     14.00 o 
  -5   5  10       83.71       85.69      9.50 o 
  -4   5  10      282.00      304.32     18.16 o 
  -3   5  10       72.16       86.21      6.51 o 
  -2   5  10        9.23       17.98      6.54 o 
  -1   5  10       42.21       29.29     11.17 o 
   0   5  10       21.10       28.91      5.68 o 
   1   5  10      118.42      123.10      7.31 o 
   2   5  10       34.63       29.59      3.91 o 
   3   5  10      411.24      418.30     18.68 o 
   4   5  10        5.43       -3.11      3.72 o 
   5   5  10       73.18       68.88      8.28 o 
   6   5  10        1.14       -0.92      3.11 o 
   7   5  10        0.86       -2.97      5.22 o 
   8   5  10        0.69       -4.84      5.89 o 
 -12   6  10       16.48       15.41      6.10 o 
 -11   6  10        5.68        1.74      6.00 o 
 -10   6  10       12.81       13.41      5.30 o 
  -9   6  10        1.62        1.41      3.43 o 
  -8   6  10       34.80       38.07      5.06 o 
  -7   6  10       25.74       30.76      4.12 o 
  -6   6  10       10.15        9.83      2.68 o 
  -5   6  10      322.88      318.76     13.65 o 
  -4   6  10       22.08       18.65      3.68 o 
  -3   6  10      512.80      534.33     17.15 o 
  -2   6  10        1.46        2.32      6.00 o 
  -1   6  10      219.45      214.14     25.95 o 
   0   6  10      428.17      446.81     19.10 o 
   1   6  10      230.25      234.67     17.69 o 
   2   6  10        0.21        6.35     10.17 o 
   3   6  10       15.12       22.51      8.11 o 
   4   6  10       80.26       62.86     11.39 o 
   5   6  10       53.91       38.77      8.37 o 
   6   6  10       30.56       33.14      9.04 o 
   7   6  10       14.39       12.38      6.63 o 
 -11   7  10       25.46       26.92      4.89 o 
 -10   7  10        6.24       10.76      3.78 o 
  -9   7  10        2.28        1.60      3.44 o 
  -8   7  10      112.44      119.33      8.32 o 
  -7   7  10      114.18      128.81     13.22 o 
  -6   7  10        4.79        0.85      6.70 o 
  -5   7  10      130.36      123.46     10.93 o 
  -4   7  10       12.46       14.25      4.33 o 
  -3   7  10        6.35        5.84      3.54 o 
  -2   7  10        3.67        3.80      3.67 o 
  -1   7  10        3.86        2.43      3.69 o 
   0   7  10       15.97       18.57      6.57 o 
   1   7  10      443.91      431.07     20.29 o 
   2   7  10       12.88       23.08     10.23 o 
   3   7  10       80.90       91.87     15.43 o 
   4   7  10      144.00      165.69     20.48 o 
   5   7  10       16.16       12.66      6.30 o 
 -10   8  10       76.23       82.21     15.80 o 
  -9   8  10      164.35      205.08     13.20 o 
  -8   8  10        3.07        5.68      3.59 o 
  -7   8  10        9.69        8.43      5.66 o 
  -6   8  10       30.57       22.30      5.72 o 
  -5   8  10       79.39       89.92     13.45 o 
  -4   8  10       35.93       29.62      6.00 o 
  -3   8  10        2.76       -0.94      3.38 o 
  -2   8  10       14.67       30.31      8.16 o 
   1   8  10       18.23        7.38      5.16 o 
   2   8  10        5.12       17.59      9.36 o 
   3   8  10       43.95       47.49     13.68 o 
  -7   9  10       23.59       36.32     11.25 o 
  -6   9  10      142.39      163.68     19.40 o 
  -5   9  10       40.91       31.37      8.55 o 
  -4   9  10      115.23      107.69     15.46 o 
 -16   1  11        8.49       -1.19      5.62 o 
 -15   1  11      156.21      163.27     14.22 o 
 -14   1  11       87.48       78.45      9.71 o 
 -13   1  11      491.57      524.19     23.62 o 
 -12   1  11        0.09       -0.75      2.57 o 
 -11   1  11      156.96      149.29      9.26 o 
 -10   1  11      106.41       90.64      7.50 o 
  -9   1  11        9.56        7.96      2.36 o 
  -8   1  11      245.18      247.55     10.96 o 
  -7   1  11        3.05        2.47      1.47 o 
  -6   1  11       12.49        7.68      1.79 o 
  -5   1  11        5.01        7.54      1.86 o 
  -4   1  11      528.49      515.64     12.38 o 
  -3   1  11      115.33      115.11      7.05 o 
  -2   1  11      535.22      536.79     14.95 o 
  -1   1  11      587.65      653.04     21.18 o 
   0   1  11       21.57       19.73      2.82 o 
   1   1  11      155.97      154.61      7.73 o 
   2   1  11      159.81      156.84     11.66 o 
   3   1  11        0.33        0.40      2.11 o 
   4   1  11       37.91       44.63      6.09 o 
   5   1  11       61.10       64.06      7.48 o 
   6   1  11       10.01        8.69      5.85 o 
   7   1  11       36.68       27.68      7.75 o 
   8   1  11       25.00       15.73      5.27 o 
 -16   2  11       18.50       24.09      8.52 o 
 -15   2  11       30.90       30.81      6.70 o 
 -14   2  11       19.41       13.41      6.91 o 
 -13   2  11       26.00       24.44      5.32 o 
 -12   2  11      535.83      504.43     17.35 o 
 -11   2  11      512.99      516.69     18.67 o 
 -10   2  11      209.74      217.28     10.90 o 
  -9   2  11      465.52      486.79     15.87 o 
  -8   2  11       82.75       86.67      6.65 o 
  -7   2  11      136.81      136.41      7.92 o 
  -6   2  11      340.33      360.85     12.59 o 
  -5   2  11      415.06      426.41     18.08 o 
  -4   2  11        4.97        5.16      1.08 o 
  -3   2  11        5.98        7.31      1.24 o 
  -2   2  11      122.48      118.14      7.05 o 
  -1   2  11      191.16      203.73     12.16 o 
   0   2  11       22.99       20.34      3.17 o 
   1   2  11       23.09       27.53     13.07 o 
   2   2  11      159.23      171.88     11.28 o 
   3   2  11      141.00      137.37     10.52 o 
   4   2  11      124.96      122.99     10.13 o 
   5   2  11      136.60      147.14     11.37 o 
   6   2  11      390.88      398.94     29.66 o 
   7   2  11       21.27       18.99      7.20 o 
   8   2  11        0.63        3.94      7.64 o 
 -16   3  11        3.03        4.94      5.26 o 
 -15   3  11       48.16       54.55     11.84 o 
 -14   3  11       31.80       22.00      5.57 o 
 -13   3  11      144.87      138.03     12.22 o 
 -12   3  11       32.93       33.03      5.15 o 
 -11   3  11       24.74       13.90      4.02 o 
 -10   3  11       14.98       16.52      3.43 o 
  -9   3  11      288.73      302.84     16.24 o 
  -8   3  11      175.92      185.35     11.06 o 
  -7   3  11      605.14      660.61     17.10 o 
  -6   3  11       71.78       80.09      5.89 o 
  -5   3  11      116.70      132.88      6.53 o 
  -4   3  11       40.04       35.70      3.77 o 
  -3   3  11        0.86        1.02      1.15 o 
  -2   3  11       17.41       24.18      3.19 o 
  -1   3  11       67.87       70.08      5.19 o 
   0   3  11       72.68       81.76      7.17 o 
   1   3  11      849.43      876.80     24.39 o 
   2   3  11      250.22      240.75     13.33 o 
   3   3  11      234.17      239.05     13.80 o 
   4   3  11       16.46       18.13      4.34 o 
   5   3  11      263.11      241.98     14.98 o 
   6   3  11       64.03       73.09     13.08 o 
   7   3  11      265.02      230.46     23.29 o 
   8   3  11      144.42      177.03     21.43 o 
 -14   4  11       17.86       -4.35      7.46 o 
 -13   4  11       14.06        1.39      5.53 o 
 -12   4  11       70.20       65.47      8.41 o 
 -11   4  11      332.62      343.41     18.67 o 
 -10   4  11        5.69        0.42      3.29 o 
  -9   4  11      126.24      125.04     11.18 o 
  -8   4  11      256.97      266.11     20.68 o 
  -7   4  11       20.93       20.14      5.33 o 
  -6   4  11     1449.92     1482.08     30.91 o 
  -5   4  11      332.74      338.64     12.36 o 
  -4   4  11      131.09      147.36      7.98 o 
  -3   4  11        6.26        6.11      2.05 o 
  -2   4  11        0.80        1.46      2.57 o 
  -1   4  11      182.56      172.85     18.19 o 
   0   4  11       54.03       61.93      8.23 o 
   1   4  11      283.12      276.21     13.84 o 
   2   4  11        1.51        0.14      1.81 o 
   3   4  11     1040.99     1053.39     40.07 o 
   4   4  11      102.77      108.75     10.15 o 
   5   4  11      356.81      363.89     18.64 o 
   6   4  11      179.18      197.03     20.36 o 
   7   4  11       41.85       36.30      9.94 o 
   8   4  11       37.34       38.71     10.11 o 
 -13   5  11       42.21       52.55     12.02 o 
 -12   5  11        2.81        2.79      3.22 o 
 -11   5  11        8.22        7.79      5.55 o 
 -10   5  11      129.46      139.21     12.57 o 
  -9   5  11        0.00       -5.42      3.89 o 
  -8   5  11      343.91      362.20     22.57 o 
  -7   5  11       54.93       60.09      6.13 o 
  -6   5  11      276.80      288.34     11.24 o 
  -5   5  11      145.06      166.51      9.39 o 
  -4   5  11      613.70      629.25     17.65 o 
  -3   5  11      346.51      360.73     13.04 o 
  -2   5  11        9.43        6.28      4.96 o 
  -1   5  11      652.05      650.09     35.69 o 
   0   5  11      244.88      222.66     21.26 o 
   1   5  11        0.14        6.16      5.74 o 
   2   5  11      117.47      114.17     15.41 o 
   3   5  11      582.88      525.92     32.81 o 
   4   5  11       17.37       19.47      4.73 o 
   5   5  11        1.20       -0.04      3.20 o 
   6   5  11        0.65       -7.96      5.31 o 
   7   5  11       27.01       30.38      8.80 o 
 -12   6  11        4.52        8.03      7.40 o 
 -11   6  11        0.37        2.82      7.98 o 
 -10   6  11      158.11      182.96     14.86 o 
  -9   6  11       58.62       59.43      6.76 o 
  -8   6  11      976.22     1039.50     23.27 o 
  -7   6  11      218.14      220.26     10.59 o 
  -6   6  11        8.68        9.51      3.18 o 
  -5   6  11       66.32       58.47      6.12 o 
  -4   6  11      247.40      253.31     12.62 o 
  -3   6  11        4.93        5.64      9.58 o 
  -2   6  11      254.27      272.32     25.16 o 
  -1   6  11       37.13       47.76     11.13 o 
   0   6  11      328.64      352.12     27.86 o 
   1   6  11      149.42      169.06     19.68 o 
   2   6  11      180.48      192.60     20.96 o 
   3   6  11       51.62       57.97     11.48 o 
   4   6  11       49.37       60.82     12.64 o 
   5   6  11       42.20       26.78      8.91 o 
 -11   7  11      110.48      102.35     11.03 o 
 -10   7  11       24.50       29.01      6.37 o 
  -9   7  11       14.20       11.58      3.70 o 
  -8   7  11      103.90       98.36      7.70 o 
  -7   7  11      792.74      823.73     38.89 o 
  -6   7  11       30.98       45.54      5.94 o 
  -5   7  11        8.79       14.93      4.13 o 
  -4   7  11      222.94      240.87     16.97 o 
  -3   7  11       26.25       34.29      6.75 o 
  -2   7  11       10.76       22.27      8.78 o 
  -1   7  11       48.87       52.30     12.87 o 
   0   7  11       78.30       92.28     15.64 o 
   1   7  11      102.22      134.65     18.95 o 
   2   7  11      156.40      169.48     21.14 o 
   3   7  11       23.60       20.43      8.06 o 
   4   7  11        1.13        0.94      6.65 o 
   5   7  11       36.82       14.61      6.79 o 
  -9   8  11       40.09       44.50      8.19 o 
  -8   8  11        0.06       16.99     17.85 o 
  -7   8  11       24.74       37.60      9.46 o 
  -6   8  11      222.95      217.99     13.31 o 
  -5   8  11        1.69        8.75     17.80 o 
  -4   8  11      102.44      129.74     19.44 o 
  -3   8  11      109.03      137.47     34.01 o 
  -2   8  11       54.70      100.08     12.04 o 
  -1   8  11      105.49      137.06     20.04 o 
 -15   0  12        0.90       -1.47      3.95 o 
 -14   0  12       33.53       32.72      9.22 o 
 -13   0  12      186.86      173.80     19.68 o 
 -12   0  12     1091.98     1175.12     48.37 o 
 -11   0  12      701.55      690.38     24.38 o 
 -10   0  12      220.67      222.47     31.74 o 
  -9   0  12       62.30       62.95      7.39 o 
  -8   0  12      524.08      500.33     19.95 o 
  -7   0  12        6.16       10.58      3.29 o 
  -6   0  12      253.04      233.02     13.41 o 
  -5   0  12      170.90      167.87     16.49 o 
  -4   0  12       91.33       89.34     12.49 o 
  -3   0  12     4683.47     4587.72     86.18 o 
  -2   0  12     1068.36     1033.28     41.10 o 
  -1   0  12      279.16      271.08     20.96 o 
   0   0  12        0.44       -6.22      4.15 o 
   1   0  12      357.26      332.58     23.11 o 
   2   0  12       44.47       46.30      8.84 o 
   3   0  12      111.92      112.46     13.76 o 
   4   0  12        2.46        4.47      3.18 o 
   5   0  12       92.33       88.56     14.28 o 
   6   0  12       36.21       32.93      9.86 o 
   7   0  12      847.06      923.00     48.16 o 
   8   0  12        0.38       -7.06      5.86 o 
 -16   1  12       12.91        6.51      4.81 o 
 -15   1  12        0.12        0.18      4.08 o 
 -14   1  12       27.93       17.89      7.32 o 
 -13   1  12      246.44      253.77     16.54 o 
 -12   1  12      116.88      129.72      9.53 o 
 -11   1  12       41.27       35.34      4.55 o 
 -10   1  12      868.03      890.75     22.38 o 
  -9   1  12       33.94       35.69      5.87 o 
  -8   1  12      280.86      273.36     12.07 o 
  -7   1  12        0.16        0.16      2.09 o 
  -6   1  12     1005.96     1032.39     19.67 o 
  -5   1  12       11.56       15.99      4.13 o 
  -4   1  12     2080.02     2055.36     41.01 o 
  -3   1  12      375.19      383.69     17.80 o 
  -2   1  12     1375.14     1306.97     24.39 o 
  -1   1  12        4.69        8.97      2.59 o 
   0   1  12        0.00        1.30      1.76 o 
   1   1  12       27.03       28.54      3.59 o 
   2   1  12        3.87        7.06      3.65 o 
   3   1  12      162.87      160.92     18.13 o 
   4   1  12        3.60        1.35      3.48 o 
   5   1  12       15.12       12.61      3.53 o 
   6   1  12       58.29       63.83      8.98 o 
   7   1  12      580.48      615.16     28.20 o 
   8   1  12      123.92      121.72     18.70 o 
 -16   2  12       30.54       29.96      9.01 o 
 -15   2  12       10.98        0.32      3.90 o 
 -14   2  12        0.00       -1.90      3.29 o 
 -13   2  12       65.81       57.80      7.98 o 
 -12   2  12        1.13        4.24      2.05 o 
 -11   2  12      712.19      731.63     20.95 o 
 -10   2  12        0.08        3.64      4.25 o 
  -9   2  12      182.70      170.12      9.91 o 
  -8   2  12       17.81       15.72      3.92 o 
  -7   2  12      217.90      243.33     13.01 o 
  -6   2  12      427.27      432.06     14.36 o 
  -5   2  12       25.84       36.92      8.44 o 
  -4   2  12       43.70       42.45      5.62 o 
  -3   2  12        0.35       -1.68      1.12 o 
  -2   2  12     1204.40     1181.56     23.97 o 
  -1   2  12      198.14      207.69      9.43 o 
   0   2  12       27.27       25.80      3.58 o 
   1   2  12       43.95       44.19      6.76 o 
   2   2  12       17.74       15.06      8.34 o 
   3   2  12       62.62       73.69      8.04 o 
   4   2  12        2.41        5.76      5.84 o 
   5   2  12      269.89      257.79     15.61 o 
   6   2  12      132.87      159.12     18.95 o 
   7   2  12        9.87        9.05      6.06 o 
   8   2  12      169.85      198.66     23.39 o 
 -14   3  12      126.35      142.35     13.00 o 
 -13   3  12       27.81       24.89      5.80 o 
 -12   3  12       34.65       26.86      4.47 o 
 -11   3  12       13.15       14.32      3.17 o 
 -10   3  12       37.04       34.89      4.81 o 
  -9   3  12        0.66        1.56      2.60 o 
  -8   3  12        3.12        6.65      2.33 o 
  -7   3  12       58.32       56.64      5.31 o 
  -6   3  12        6.38       -1.86      3.21 o 
  -5   3  12      188.15      197.38      8.76 o 
  -4   3  12       58.05       62.05      7.13 o 
  -3   3  12       12.80        7.48      2.93 o 
  -2   3  12       97.11       86.01      8.55 o 
  -1   3  12      113.26      109.11      9.27 o 
   0   3  12       45.88       43.12      5.31 o 
   1   3  12      196.62      204.53     12.23 o 
   2   3  12       55.44       55.01      6.81 o 
   3   3  12      101.69      116.43     10.31 o 
   4   3  12      416.71      399.22     19.23 o 
   5   3  12       66.44       88.19      9.45 o 
   6   3  12        3.96       -1.40      3.05 o 
   7   3  12       17.84       13.92      6.72 o 
 -13   4  12        9.47       21.21      8.27 o 
 -12   4  12      422.75      417.30     22.27 o 
 -11   4  12      688.45      712.20     36.60 o 
 -10   4  12       86.24       80.11      9.47 o 
  -9   4  12        6.69        1.57      6.01 o 
  -8   4  12       21.66       17.34      4.60 o 
  -7   4  12       21.06       24.08      6.45 o 
  -6   4  12      175.30      182.93      9.52 o 
  -5   4  12        1.25        1.46      4.99 o 
  -4   4  12      143.96      141.40     11.34 o 
  -3   4  12      514.35      519.33     21.33 o 
  -2   4  12      115.48      103.74      9.68 o 
  -1   4  12      151.96      126.74     10.74 o 
   0   4  12       76.64       73.21     12.02 o 
   1   4  12      221.07      217.81     21.10 o 
   2   4  12       57.87       65.30     11.63 o 
   3   4  12        6.04        2.71      2.70 o 
   4   4  12        5.10       11.74      4.36 o 
   5   4  12        4.59        3.75      2.60 o 
   6   4  12       75.24       64.03     12.25 o 
   7   4  12      352.73      361.32     30.03 o 
 -12   5  12       16.45       12.58      4.22 o 
 -11   5  12       53.71       56.95     11.99 o 
 -10   5  12      598.67      606.13     26.25 o 
  -9   5  12      388.72      362.47     23.29 o 
  -8   5  12      212.29      205.00     11.56 o 
  -7   5  12      123.24      132.34      8.94 o 
  -6   5  12      560.99      594.21     18.13 o 
  -5   5  12       48.04       43.01      6.95 o 
  -4   5  12      149.42      135.27     11.69 o 
  -3   5  12      148.12      154.73     25.00 o 
  -2   5  12        6.12        0.85      2.60 o 
  -1   5  12       41.23       27.47      9.13 o 
   0   5  12       11.65        9.96      4.27 o 
   1   5  12       17.51       13.44      6.53 o 
   2   5  12      215.55      216.85     21.90 o 
   3   5  12      125.84      110.93     15.90 o 
   4   5  12      265.87      262.36     24.36 o 
   5   5  12      208.30      222.37     22.35 o 
 -12   6  12        9.41        4.20      3.83 o 
 -11   6  12        5.51        5.85      7.43 o 
 -10   6  12       18.39       17.15      3.87 o 
  -9   6  12      392.12      399.37     17.19 o 
  -8   6  12        3.76        1.75      2.13 o 
  -7   6  12        0.13       -1.62      2.28 o 
  -6   6  12        0.26        5.51      3.38 o 
  -5   6  12       31.16       28.88      6.55 o 
  -4   6  12        2.32       11.33      4.93 o 
  -3   6  12      142.57      145.95     12.86 o 
  -2   6  12       25.28       28.65      6.05 o 
  -1   6  12      128.04      155.88     19.48 o 
   0   6  12       13.04       18.90      7.81 o 
   1   6  12       86.59       59.77     12.09 o 
   2   6  12       10.46        1.71      4.57 o 
   3   6  12        2.23       -8.33      6.98 o 
   4   6  12       12.15        4.99      4.35 o 
   5   6  12        7.14       13.29      7.12 o 
 -11   7  12        5.18       -0.55      4.12 o 
 -10   7  12       11.55        5.42      3.45 o 
  -9   7  12       10.10        6.95      2.54 o 
  -8   7  12       61.66       64.22      7.27 o 
  -7   7  12       39.64       61.83      9.17 o 
  -6   7  12       27.67       45.48      8.38 o 
  -5   7  12        1.77        4.93     11.91 o 
  -4   7  12      411.67      446.72     23.50 o 
  -3   7  12      184.30      190.94     15.65 o 
  -2   7  12      124.19      119.25     12.47 o 
  -1   7  12      333.57      310.04     28.53 o 
   0   7  12        0.35        1.75      4.80 o 
   1   7  12       14.50       13.43      6.52 o 
   2   7  12        0.50        9.10      6.82 o 
   3   7  12      151.15      122.06     18.32 o 
 -15   1  13      122.93       96.46     15.48 o 
 -14   1  13       72.28       82.04     16.24 o 
 -13   1  13        4.67        6.27      3.03 o 
 -12   1  13      153.84      150.79     12.32 o 
 -11   1  13       85.61       83.63      7.51 o 
 -10   1  13      114.35      121.49      8.64 o 
  -9   1  13       95.46      101.85      7.74 o 
  -8   1  13       23.03       17.62      3.43 o 
  -7   1  13       69.38       67.54      6.25 o 
  -6   1  13      197.48      214.60     14.14 o 
  -5   1  13       65.97       84.00      8.67 o 
  -4   1  13       26.10       18.99      9.25 o 
  -3   1  13      704.30      685.77     42.42 o 
  -2   1  13       24.18       32.52      4.30 o 
  -1   1  13       25.39       23.05      3.42 o 
   0   1  13       62.47       67.43      5.48 o 
   1   1  13      189.28      204.38     12.96 o 
   2   1  13        2.22        2.67      2.65 o 
   3   1  13      387.15      386.11     19.64 o 
   4   1  13       28.11       21.84      4.98 o 
   5   1  13       21.76       21.72      4.37 o 
   6   1  13      259.41      258.93     21.21 o 
   7   1  13       20.57       26.96      8.73 o 
 -15   2  13       18.58       11.06      6.22 o 
 -14   2  13       27.62       30.83      6.51 o 
 -13   2  13      121.06      131.11      9.66 o 
 -12   2  13      154.04      148.63     10.04 o 
 -11   2  13      122.17      142.80     11.69 o 
 -10   2  13        1.94        0.71      4.44 o 
  -9   2  13       54.89       53.12      5.79 o 
  -8   2  13      598.16      598.81     25.35 o 
  -7   2  13      106.17      118.00      8.43 o 
  -6   2  13      174.76      190.93     19.52 o 
  -5   2  13       69.76       72.82     11.71 o 
  -4   2  13        1.55        0.41      2.59 o 
  -3   2  13      148.52      148.57     14.42 o 
  -2   2  13      228.58      238.62     24.26 o 
  -1   2  13      127.22      129.71      7.62 o 
   0   2  13      329.48      330.74     12.36 o 
   1   2  13       10.91        6.79      2.27 o 
   2   2  13      146.41      134.35     12.75 o 
   3   2  13        0.21       -3.92      2.97 o 
   4   2  13        9.87        4.51      3.24 o 
   5   2  13        6.79        2.30      2.79 o 
   6   2  13      218.37      216.35     22.86 o 
   7   2  13      140.61      114.28     17.65 o 
 -13   3  13      103.72      114.11     17.48 o 
 -12   3  13      275.32      254.81     25.57 o 
 -11   3  13      112.55       92.24     10.35 o 
 -10   3  13       26.17       19.74      5.65 o 
  -9   3  13        2.71       -1.53      4.60 o 
  -8   3  13      227.08      217.03     15.13 o 
  -7   3  13      110.49      118.61     11.33 o 
  -6   3  13      128.76      131.54     16.53 o 
  -5   3  13       23.74       22.71      4.57 o 
  -4   3  13       36.77       45.90      6.50 o 
  -3   3  13       29.05       21.73     15.83 o 
  -2   3  13       31.48       29.01      6.57 o 
  -1   3  13       49.25       52.30      7.08 o 
   0   3  13        1.86       -0.98      4.06 o 
   1   3  13      690.97      666.60     37.01 o 
   2   3  13       16.12       21.62      7.64 o 
   3   3  13      142.39      149.50     13.87 o 
   4   3  13        5.66       12.42      4.13 o 
   5   3  13      213.90      191.54     20.57 o 
   6   3  13      173.10      184.37     21.03 o 
   7   3  13      236.19      234.51     25.03 o 
 -12   4  13        3.03        5.12      3.39 o 
 -11   4  13      102.85       92.13     10.78 o 
 -10   4  13       17.77       14.66      4.30 o 
  -9   4  13      117.52      100.48     10.90 o 
  -8   4  13      103.73       95.66     19.36 o 
  -7   4  13       53.33       48.64      7.52 o 
  -6   4  13       34.15       28.44      5.38 o 
  -5   4  13      194.36      194.49     13.88 o 
  -4   4  13       13.88       14.67      7.69 o 
  -3   4  13        0.74        3.24      2.78 o 
  -2   4  13      338.23      355.21     18.37 o 
  -1   4  13        2.87        5.39      2.56 o 
   0   4  13      162.63      151.77     11.96 o 
   1   4  13       34.24       36.66      9.54 o 
   2   4  13       17.72       12.56      6.50 o 
   3   4  13      187.40      195.14     20.82 o 
   4   4  13       87.88       83.19     13.92 o 
 -12   5  13        0.54       -0.93      5.57 o 
 -11   5  13       13.73       15.31      4.61 o 
 -10   5  13      288.79      256.07     17.93 o 
  -9   5  13       81.41       79.57      9.98 o 
  -8   5  13       70.32       74.54      9.86 o 
  -7   5  13      274.30      273.00     17.42 o 
  -6   5  13       67.11       69.69      8.93 o 
  -5   5  13        7.51       -7.10      4.74 o 
  -4   5  13       20.49       22.86      5.19 o 
  -3   5  13        8.23        6.11      7.74 o 
  -2   5  13        0.01        3.09      3.23 o 
  -1   5  13      232.12      235.08     15.68 o 
   0   5  13      133.39      129.89     17.57 o 
   1   5  13       56.80       47.73     11.45 o 
   2   5  13       52.11       52.31     11.19 o 
   3   5  13      105.06      117.39     16.68 o 
   4   5  13       47.97       36.35      9.82 o 
 -12   6  13       17.85       21.47      6.97 o 
 -11   6  13       44.51       29.16      8.96 o 
 -10   6  13        3.71        1.49      3.68 o 
  -9   6  13        6.29        4.05      9.41 o 
  -8   6  13       40.33       57.27     11.97 o 
  -7   6  13      583.46      616.21     33.75 o 
  -6   6  13        0.16        0.32      3.24 o 
  -5   6  13      428.08      427.18     22.52 o 
  -4   6  13        4.59        4.70      3.67 o 
  -3   6  13      113.23      119.25     11.74 o 
  -2   6  13      168.49      170.93     14.41 o 
  -1   6  13      213.14      233.99     16.69 o 
   0   6  13       69.19       55.42     12.26 o 
   1   6  13       67.43       61.22     13.12 o 
   2   6  13      785.67      780.47     44.06 o 
   3   6  13       52.71       60.63     12.89 o 
   4   6  13       31.34       42.13     10.61 o 
  -9   7  13       39.31       22.61      8.09 o 
  -8   7  13       91.78       63.94     13.21 o 
  -7   7  13        0.81        1.69      5.98 o 
  -6   7  13        5.78        3.46      3.76 o 
  -5   7  13        1.79       -4.12      4.53 o 
  -4   7  13       46.55       44.89     17.48 o 
  -3   7  13      364.08      354.44     21.30 o 
  -2   7  13      108.39      109.68     12.33 o 
  -1   7  13      442.22      416.49     32.03 o 
 -15   0  14       28.72       14.14      7.79 o 
 -14   0  14      548.48      563.66     37.20 o 
 -13   0  14       28.50       31.41      9.66 o 
 -12   0  14      858.57      945.76     45.84 o 
 -11   0  14        8.09       11.64      5.91 o 
 -10   0  14      205.61      185.83     13.56 o 
  -9   0  14      188.47      188.73     18.23 o 
  -8   0  14        0.65        0.96      2.77 o 
  -7   0  14        0.00        1.99      2.45 o 
  -6   0  14      143.20      165.95     18.29 o 
  -5   0  14       33.31       33.04      8.80 o 
  -4   0  14      107.84       95.34     14.12 o 
  -3   0  14        6.59       12.50      5.93 o 
  -2   0  14      100.61      111.03     14.94 o 
  -1   0  14        2.30        3.72      5.01 o 
   0   0  14       23.83       37.25      8.68 o 
   1   0  14     1155.99     1179.41     48.58 o 
   2   0  14      141.81      126.05     16.10 o 
   3   0  14       49.96       33.67      8.25 o 
   4   0  14        4.95        0.27      3.59 o 
   5   0  14       91.64       82.51     14.47 o 
   6   0  14       55.73       73.11     14.37 o 
 -15   1  14        0.21       -5.12      6.05 o 
 -14   1  14       41.49       27.44      7.15 o 
 -13   1  14      107.08       92.93      8.40 o 
 -12   1  14       14.05       12.11      3.44 o 
 -11   1  14       25.51       23.79      5.17 o 
 -10   1  14        2.74        2.76      2.31 o 
  -9   1  14      331.08      308.08     13.97 o 
  -8   1  14      424.67      434.18     16.23 o 
  -7   1  14      392.86      425.37     42.52 o 
  -6   1  14       10.29       11.07      5.72 o 
  -5   1  14      164.85      153.78     14.27 o 
  -4   1  14       87.85       93.94      9.81 o 
  -3   1  14      266.14      254.91     21.59 o 
  -2   1  14       57.68       57.71     11.45 o 
  -1   1  14       45.93       53.73      6.69 o 
   0   1  14        3.97        3.32      2.86 o 
   1   1  14        0.10        4.35      3.95 o 
   2   1  14      239.87      200.73     14.06 o 
   3   1  14        0.50       -0.08      4.37 o 
   4   1  14      231.87      209.03     14.88 o 
   5   1  14      164.40      162.18     14.48 o 
   6   1  14        3.25      -11.21      8.99 o 
 -15   2  14       37.15       30.47      9.26 o 
 -14   2  14       49.80       50.47      7.91 o 
 -13   2  14      122.33      133.17      9.95 o 
 -12   2  14       65.83       61.91      6.73 o 
 -11   2  14      176.13      166.44     10.86 o 
 -10   2  14        0.63       -0.90      2.25 o 
  -9   2  14        5.31        4.22      3.31 o 
  -8   2  14      352.31      370.99     14.95 o 
  -7   2  14       71.45       72.88     15.67 o 
  -6   2  14       25.13       11.27      5.31 o 
  -5   2  14      105.44      122.03     16.19 o 
  -4   2  14        4.82        3.73      4.37 o 
  -3   2  14      415.88      390.51     18.07 o 
  -2   2  14        8.33       10.61      5.08 o 
  -1   2  14       45.76       47.81      6.44 o 
   0   2  14      128.04      147.13     17.82 o 
   1   2  14       40.83       41.42      9.45 o 
   2   2  14       96.75       98.30      9.82 o 
   3   2  14       16.47       13.76      4.68 o 
   4   2  14       19.57       14.56      4.39 o 
   5   2  14       74.34       73.89     13.66 o 
   6   2  14      249.30      255.42     25.71 o 
 -13   3  14      104.00       80.63     10.11 o 
 -12   3  14       11.07       16.28      5.60 o 
 -11   3  14       68.97       68.33     12.24 o 
 -10   3  14       92.89      100.15     10.83 o 
  -9   3  14        9.75       11.42      4.22 o 
  -8   3  14        4.08        4.33      3.18 o 
  -7   3  14        7.17        2.15      4.83 o 
  -6   3  14       95.65       99.24     14.78 o 
  -5   3  14       21.96       17.74      4.53 o 
  -4   3  14      115.01      118.50     10.45 o 
  -3   3  14      229.86      209.70     13.96 o 
  -2   3  14      120.33      124.51     10.73 o 
  -1   3  14        0.11        0.07      5.55 o 
   0   3  14       18.03       17.17      4.46 o 
   1   3  14       21.64        6.73      5.69 o 
   2   3  14       39.15       40.06      9.50 o 
   3   3  14      154.40      173.74     20.02 o 
   4   3  14       11.77       16.73      6.55 o 
 -12   4  14       65.49       61.24      9.02 o 
 -11   4  14      274.11      281.02     18.77 o 
 -10   4  14        0.01       -4.17     12.88 o 
  -9   4  14       94.32       96.94     11.22 o 
  -8   4  14        9.69        9.43      3.81 o 
  -7   4  14       62.31       47.33     11.07 o 
  -6   4  14       26.03       23.35     14.55 o 
  -5   4  14      128.13      124.36     11.51 o 
  -4   4  14       21.92       23.78      5.48 o 
  -3   4  14        0.19       -3.74      4.49 o 
  -2   4  14      128.91      150.48     12.53 o 
  -1   4  14        4.35        7.13      3.54 o 
   0   4  14        9.41        8.55      3.27 o 
   1   4  14       67.84       90.60      9.89 o 
   2   4  14       27.93       36.79     10.13 o 
   3   4  14       10.44       14.27      6.82 o 
   4   4  14      103.54       91.29     14.90 o 
 -12   5  14      148.97      147.47     19.54 o 
 -11   5  14       40.09       52.39     11.55 o 
 -10   5  14      365.23      327.76     20.65 o 
  -9   5  14       39.48       40.69      7.43 o 
  -8   5  14      238.38      224.14     23.56 o 
  -7   5  14       36.53       32.02      6.69 o 
  -6   5  14        0.01       -2.06      4.12 o 
  -5   5  14       76.60       88.37     10.32 o 
  -4   5  14      159.14      173.99     23.94 o 
  -3   5  14       20.16       11.43      3.59 o 
  -2   5  14       55.23       53.83      7.94 o 
  -1   5  14        6.33        9.86      4.83 o 
   0   5  14       13.25       14.42      9.61 o 
   1   5  14      132.11      121.91     17.93 o 
   2   5  14      186.87      198.83     22.64 o 
   3   5  14       13.73       23.30      8.69 o 
 -11   6  14        0.67       -3.60      5.79 o 
 -10   6  14        2.42      -11.78      7.86 o 
  -9   6  14       16.68        1.70      5.70 o 
  -8   6  14        0.21       -3.06      5.98 o 
  -7   6  14        5.71        1.24      3.33 o 
  -6   6  14        0.63        2.19      7.41 o 
  -5   6  14      356.20      358.78     21.30 o 
  -4   6  14      144.30      156.02     13.96 o 
  -3   6  14       56.24       58.02     12.18 o 
  -2   6  14       65.24       67.22      9.46 o 
  -1   6  14       35.28       31.86      6.83 o 
   0   6  14       42.39       43.36      7.57 o 
 -15   1  15      251.26      240.63     25.17 o 
 -14   1  15       44.71       45.49      7.89 o 
 -13   1  15      196.45      197.93     14.76 o 
 -12   1  15      599.16      641.34     21.87 o 
 -11   1  15        4.96        1.82      2.39 o 
 -10   1  15       74.04       68.97      7.10 o 
  -9   1  15      158.68      168.47     10.70 o 
  -8   1  15       20.31       18.40      4.06 o 
  -7   1  15       90.17       88.81     14.15 o 
  -6   1  15        3.31       -2.37      5.71 o 
  -5   1  15        6.44        1.27      4.25 o 
  -4   1  15      161.05      129.99     17.49 o 
  -3   1  15     1546.15     1519.34     57.36 o 
  -2   1  15        4.45        1.45      3.66 o 
  -1   1  15       43.85       53.61     11.29 o 
   0   1  15        1.33       -0.03      3.67 o 
   1   1  15       13.30       17.55      7.10 o 
   2   1  15       46.70       49.98      8.84 o 
   3   1  15        1.46        1.72      3.97 o 
   4   1  15        5.01        3.65      3.31 o 
   5   1  15        2.56      -10.74      7.16 o 
 -13   2  15      214.74      222.48     19.48 o 
 -12   2  15       64.50       49.77      7.78 o 
 -11   2  15      114.78      116.89     11.70 o 
 -10   2  15        2.62        0.65      3.23 o 
  -9   2  15      287.47      285.39     18.10 o 
  -8   2  15       15.70       21.58      9.18 o 
  -7   2  15       12.56        0.87      4.31 o 
  -6   2  15       19.59       21.91      7.69 o 
  -5   2  15       97.38       88.00     14.05 o 
  -4   2  15        2.21        4.23      6.04 o 
  -3   2  15       63.33       57.07     11.88 o 
  -2   2  15      140.87      145.73     11.39 o 
  -1   2  15       38.47       21.71      8.72 o 
   0   2  15        3.35       -1.83      4.23 o 
   1   2  15       96.42      113.03     16.70 o 
   2   2  15        3.51        2.83      5.14 o 
   3   2  15      120.77      110.82     16.81 o 
   4   2  15       64.11       63.73     12.27 o 
 -13   3  15        3.95        6.19      3.78 o 
 -12   3  15        6.51        4.66      3.70 o 
 -11   3  15        9.21       15.02      5.49 o 
 -10   3  15       82.41       98.76     11.16 o 
  -9   3  15       76.04       73.45     12.47 o 
  -8   3  15      214.59      195.91     21.71 o 
  -7   3  15      151.08      172.93     20.14 o 
  -6   3  15      166.83      167.03     20.00 o 
  -5   3  15       22.70       21.47      7.11 o 
  -4   3  15       37.43       40.39      6.58 o 
  -3   3  15       35.33       29.25      5.67 o 
  -2   3  15       91.43       93.13      9.81 o 
  -1   3  15      142.89      143.48     12.05 o 
   0   3  15      157.67      183.31     20.91 o 
   1   3  15       14.85       14.07      7.05 o 
   2   3  15       54.37       61.32     12.75 o 
   3   3  15      463.79      410.88     31.11 o 
 -12   4  15       28.75       20.32      7.53 o 
 -11   4  15      244.98      241.79     18.11 o 
 -10   4  15        2.21       -0.41      4.05 o 
  -9   4  15        1.16       -3.28      3.51 o 
  -8   4  15       89.76       99.86     16.09 o 
  -7   4  15       62.87       65.44     14.30 o 
  -6   4  15      335.54      343.64     28.85 o 
  -5   4  15       24.60       28.08     10.55 o 
  -4   4  15       54.47       59.43      8.19 o 
  -3   4  15       68.63       64.64     15.98 o 
  -2   4  15       90.88       84.53      9.82 o 
  -1   4  15       19.98       26.61      6.11 o 
   0   4  15       15.89       18.49      7.33 o 
   1   4  15       28.68        9.24      5.27 o 
   2   4  15      360.27      294.46     27.64 o 
   3   4  15       36.10       46.81     11.55 o 
 -12   5  15      243.36      241.38     25.32 o 
 -11   5  15       21.23       15.55      6.78 o 
 -10   5  15       16.04       15.49      7.84 o 
  -9   5  15       76.63       92.11     16.14 o 
  -8   5  15      297.11      306.53     28.54 o 
  -7   5  15       15.96       16.29      8.46 o 
  -6   5  15       20.44       21.13      7.79 o 
  -5   5  15        3.50        0.91      5.18 o 
  -4   5  15       17.22       18.55      4.86 o 
  -3   5  15      461.54      487.69     24.11 o 
  -2   5  15      163.71      174.87     14.39 o 
  -1   5  15       48.52       39.40      6.77 o 
   0   5  15        6.88        1.08      4.12 o 
   1   5  15       25.49       24.68      7.20 o 
  -6   6  15       45.60       41.91     10.92 o 
  -5   6  15      197.64      231.72     24.15 o 
  -4   6  15       11.84        4.64      3.83 o 
  -3   6  15       65.38       56.46     11.57 o 
  -2   6  15       77.04       91.02     15.37 o 
  -1   6  15        6.07       13.30      6.86 o 
   0   6  15       60.62       46.22     10.64 o 
 -14   0  16      208.81      192.36     22.34 o 
 -13   0  16      212.79      171.72     21.03 o 
 -12   0  16       14.02       11.96      5.83 o 
 -11   0  16       10.74       10.98      5.77 o 
 -10   0  16      135.35      122.24     11.89 o 
  -9   0  16       73.21       75.43      9.17 o 
  -8   0  16      107.05      134.56     17.83 o 
  -7   0  16      301.85      241.98     24.01 o 
  -6   0  16       62.70       66.70     13.90 o 
  -5   0  16      818.20      876.23     45.21 o 
  -4   0  16     3688.13     3600.08     91.49 o 
  -3   0  16       26.34       30.35     10.05 o 
  -2   0  16        8.75       15.43      7.66 o 
  -1   0  16        6.74       14.35      6.88 o 
   0   0  16        0.23       -9.47      6.31 o 
   2   0  16      140.86      136.41     17.40 o 
   3   0  16       40.39       37.72     10.06 o 
 -14   1  16        0.51        8.49      5.67 o 
 -13   1  16      218.38      218.86     13.37 o 
 -12   1  16        7.37        6.58      3.09 o 
 -11   1  16       33.50       26.36      4.20 o 
 -10   1  16       55.12       50.71      6.92 o 
  -9   1  16      372.60      347.35     15.80 o 
  -8   1  16       80.26       78.16     14.48 o 
  -7   1  16      188.55      191.26     21.41 o 
  -6   1  16        2.31        1.03      3.96 o 
  -5   1  16       68.09       44.60     10.92 o 
  -4   1  16      622.79      587.97     37.48 o 
  -3   1  16      431.28      386.02     29.97 o 
  -2   1  16      111.27       82.49     14.33 o 
  -1   1  16        3.11        2.82      4.20 o 
   0   1  16        2.85       -2.33      6.11 o 
   1   1  16       62.46       49.09     10.92 o 
   2   1  16       19.92       20.38      6.91 o 
   3   1  16       13.90        8.00      3.41 o 
 -13   2  16      615.44      630.17     39.02 o 
 -12   2  16      153.08      165.78     14.72 o 
 -11   2  16       90.04       86.79     10.59 o 
 -10   2  16        5.54        3.05      3.37 o 
  -9   2  16      127.02      115.32     11.98 o 
  -8   2  16        7.79       10.85      5.33 o 
  -7   2  16      103.23       84.88     15.32 o 
  -6   2  16       27.26       13.39      5.37 o 
  -5   2  16        9.92       11.07      6.87 o 
  -4   2  16        4.04       -2.40      5.68 o 
  -3   2  16      168.75      111.51     16.58 o 
  -2   2  16        5.38       15.61      8.31 o 
  -1   2  16       60.56       55.31     11.86 o 
   0   2  16        3.89        8.86      4.88 o 
   1   2  16        1.46        9.67      5.81 o 
   2   2  16       10.34       -1.04      3.85 o 
   3   2  16        8.73       20.71      8.18 o 
 -13   3  16       61.05       59.48     12.83 o 
 -12   3  16        0.00        5.50      4.82 o 
 -11   3  16        0.66       -8.67      6.19 o 
 -10   3  16       27.39       24.65      6.54 o 
  -9   3  16        2.41        1.19      4.69 o 
  -8   3  16      141.95      120.61     17.96 o 
  -7   3  16       43.01       59.39     13.19 o 
  -6   3  16        2.26        2.74      5.64 o 
  -5   3  16       24.59       19.61      8.00 o 
  -4   3  16      119.65      129.39     18.40 o 
  -3   3  16       19.59       21.71      5.16 o 
  -2   3  16      171.96      138.50     19.14 o 
  -1   3  16       53.12       56.60     12.58 o 
   0   3  16      277.37      255.38     25.86 o 
   1   3  16       59.84       65.00     13.33 o 
   2   3  16        0.96       -3.46      6.36 o 
   3   3  16        2.49        3.13      4.01 o 
 -12   4  16        0.01       -5.13      6.39 o 
 -11   4  16      159.68      157.31     20.95 o 
 -10   4  16        6.26        4.70      7.55 o 
  -9   4  16       20.38       12.76      6.21 o 
  -8   4  16        0.55        4.06      4.76 o 
  -7   4  16      115.97      118.84     18.33 o 
  -6   4  16        9.84        5.62      5.81 o 
  -5   4  16       62.48       56.71      8.45 o 
  -4   4  16      390.81      394.17     21.41 o 
  -3   4  16       56.31       54.03      8.06 o 
  -2   4  16       12.63        6.81      3.76 o 
  -1   4  16       55.51       48.14     12.22 o 
   0   4  16        1.86        0.87      4.63 o 
  -6   5  16       17.34        5.70      4.51 o 
  -5   5  16       31.13       14.16      5.27 o 
  -4   5  16        5.12        8.05      5.60 o 
  -3   5  16       32.29       34.68      9.31 o 
  -2   5  16        4.60       -0.59      3.59 o 
  -1   5  16       28.57       31.00      8.32 o 
 -12   1  17        0.69       -0.82     10.36 o 
 -11   1  17       10.10        9.34      4.65 o 
 -10   1  17        0.00        3.06      4.03 o 
  -9   1  17      114.13      106.40     17.38 o 
  -8   1  17       38.92       36.94     10.85 o 
  -7   1  17      144.74      155.40     20.22 o 
  -6   1  17        0.01        2.40      4.62 o 
  -5   1  17        8.60       15.62      7.41 o 
  -4   1  17      104.80       91.68     16.06 o 
  -3   1  17       32.23       45.16     12.19 o 
  -2   1  17      124.78      115.15     18.10 o 
  -1   1  17       61.06       52.34     12.61 o 
   0   1  17       35.03       19.91      7.45 o 
   1   1  17       17.31       14.97      8.53 o 
 -13   2  17       94.06      112.99     17.85 o 
 -12   2  17       11.40       23.80      8.22 o 
 -11   2  17       18.18       17.91      8.64 o 
 -10   2  17       13.48       17.54      5.01 o 
  -9   2  17       78.87       73.91     13.83 o 
  -8   2  17        0.05        4.08      5.46 o 
  -7   2  17        0.06        1.01      5.55 o 
  -6   2  17        5.10       -2.92      5.64 o 
  -5   2  17       29.64       32.97      9.57 o 
  -4   2  17        0.45       -1.24      5.05 o 
  -3   2  17       19.63       10.09      6.18 o 
  -2   2  17       10.01        3.61      4.77 o 
  -1   2  17       92.85       67.17     14.19 o 
   0   2  17       84.94       56.83     13.42 o 
 -10   3  17       12.65       25.65      9.42 o 
  -9   3  17       10.46        4.71      5.15 o 
  -8   3  17        4.17        3.83      4.58 o 
  -7   3  17       29.96       19.58      6.67 o 
  -6   3  17      138.78      139.57     19.85 o 
  -5   3  17        0.16       -4.61      3.70 o 
  -4   3  17       31.02       41.78     10.75 o 
  -3   3  17       31.81       35.67     11.28 o 
  -2   3  17      280.13      277.86     27.88 o 
  -4   4  17        5.87       -5.46      5.46 o 
  -5   5  17        2.09       -3.68      6.25 o 
  -4   5  17        0.75        0.69      4.78 o 
  -8   0  18        6.46        4.36      4.76 o 
  -7   0  18        2.33        4.53      5.66 o 
  -6   0  18       22.33       22.41      9.68 o 
  -5   0  18      119.93      143.44     20.01 o 
  -4   0  18       52.68       54.97     12.60 o 
 -11   1  18       22.27       16.83      7.49 o 
  -7   1  18      200.81      183.29     22.64 o 
  -6   1  18       14.62       20.16      8.13 o 
                                                 
